# Supplementary material for: A Pilot Multi-Omics Approach Unveils Strong Immune Activation in the First Ten Days of Life in Extremely Preterm Infants
Source: Metabolites. 2025 Oct 7;15(10):659. doi: 10.3390/metabo15100659 (PMC12566261; doi:10.3390/metabo15100659)
Supplement: Supplementary file 1 [file metabolites-15-00659-s001.zip]

Archive with 1 entries (1 files):
- metabolites-3829367-supplementary.xlsx
