# Supplementary material for: A Pilot Multi-Omics Approach Unveils Strong Immune Activation in the First Ten Days of Life in Extremely Preterm Infants
Source: Metabolites. 2025 Oct 7;15(10):659. doi: 10.3390/metabo15100659 (PMC12566261; doi:10.3390/metabo15100659)
Supplement: Supplementary file 1 [file metabolites-15-00659-s001.zip › metabolites-3829367-supplementary.xlsx]

## Sheet: AllGenesByDay_OnlyControls_forF
Gene.ID	Score.d.	Numerator.r.	Denominator.s.s0.	Fold.Change	Qvalue
SRSF2	9.35453	0.511228	0.0546503	1.42526	0
CALM1	7.72798	0.585827	0.075806	1.5009	0
HSD17B4	7.01556	1.01255	0.144329	2.01747	0
SURF6	6.81612	1.11079	0.162965	2.15964	0
SLC20A2	6.46352	0.811804	0.125598	1.75541	0
EAF1	6.35989	0.771879	0.121367	1.70749	0
ARPC1A	6.24488	0.88416	0.141581	1.84569	0
ZNF596	6.04965	0.806219	0.133267	1.74862	0
MORF4L1	5.93438	0.771298	0.129971	1.7068	0
TP53RK	5.82126	0.889432	0.15279	1.85245	0
MTMR12	5.81726	0.669759	0.115133	1.59081	0
EFCAB14	5.74435	0.968313	0.168568	1.95655	0
TRAM2-AS1	5.63803	0.98208	0.174189	1.97531	0
ARF6	5.6159	0.859181	0.152991	1.81401	0
GAS8	5.59604	1.53016	0.273436	2.88818	0
SMARCE1	5.58335	0.691359	0.123825	1.6148	0
TRMT10A	5.55047	1.10363	0.198836	2.14895	2.77104
SREK1IP1	5.48964	0.815715	0.148592	1.76017	2.77104
G3BP2	5.47576	0.616853	0.112652	1.53353	2.77104
FBXO4	5.44955	1.25949	0.231118	2.39411	2.77104
NIFK	5.39552	0.85689	0.158815	1.81113	2.77104
MINA	5.31408	1.42515	0.268184	2.68542	2.77104
lnc-AGPS-3	5.24311	1.03382	0.197177	2.04744	2.77104
DHX33	5.21869	1.49755	0.286959	2.82362	2.77104
SNAPC1	5.15403	0.812427	0.15763	1.75616	3.64194
MTCH2	5.10549	0.661363	0.12954	1.58158	3.64194
lnc-NRSN1-2	5.1007	0.723013	0.141748	1.65063	3.64194
RBM8A	5.09505	0.345474	0.0678058	1.27057	3.64194
LEO1	5.04206	0.619377	0.122842	1.53621	3.64194
LINC00909	5.01022	1.08695	0.216947	2.12425	3.64194
OARD1	4.97013	0.65104	0.13099	1.5703	3.64194
UTP14C	4.9463	0.591916	0.119668	1.50725	3.64194
lnc-C5orf42-2	4.92935	1.16174	0.235679	2.23728	3.64194
ZCWPW1	4.88142	0.776505	0.159073	1.71298	3.64194
SIKE1	4.87513	0.834936	0.171264	1.78378	3.64194
TIFAB	4.87199	1.5467	0.317469	2.92149	3.64194
FAM3C	4.86274	1.1481	0.236101	2.21622	3.64194
GNPDA2	4.85828	0.937179	0.192903	1.91478	3.64194
FAM220A	4.80971	0.54299	0.112894	1.45699	3.64194
ENC1	4.79646	1.71288	0.357115	3.27816	3.64194
SP110	4.78232	1.12836	0.235944	2.1861	3.64194
FOXK1	4.78114	1.77543	0.37134	3.4234	3.64194
TRIM44	4.78102	0.384799	0.0804847	1.30568	3.64194
NACA	4.73757	0.526678	0.111171	1.44061	3.64194
THUMPD3	4.73704	0.851833	0.179824	1.80479	3.64194
AASDHPPT	4.72835	0.740676	0.156646	1.67096	3.64194
RIOK1	4.72175	0.629324	0.133282	1.54684	3.64194
CMTR2	4.71831	0.876226	0.185708	1.83557	3.64194
FBXO21	4.6996	1.11585	0.237436	2.16723	3.64194
ZFYVE21	4.68901	0.714633	0.152406	1.64107	3.64194
UTP15	4.68753	1.19232	0.25436	2.2852	3.64194
ZNF77	4.68628	1.08848	0.23227	2.1265	3.64194
XLOC	4.67359	1.05712	0.226189	2.08077	3.64194
SLU7	4.66078	0.575484	0.123474	1.49018	3.64194
CCDC59	4.64042	0.418066	0.0900924	1.33614	3.64194
ENOPH1	4.61311	0.816614	0.17702	1.76127	3.64194
YME1L1	4.59996	0.508505	0.110546	1.42257	3.64194
AMIGO2	4.59728	1.07914	0.234734	2.11277	3.64194
ZNF154	4.5884	0.718997	0.156699	1.64604	3.64194
WDR36	4.55437	1.26948	0.278738	2.41074	3.64194
UTP6	4.55062	0.99143	0.217867	1.98816	3.64194
FYTTD1	4.54719	1.21024	0.266152	2.31376	3.64194
PEX3	4.54665	1.27405	0.280218	2.4184	3.64194
SMEK2	4.53085	0.628766	0.138774	1.54624	3.64194
CDC40	4.5269	0.613607	0.135547	1.53008	3.64194
EIF2AK3	4.51458	1.5528	0.343952	2.93386	3.64194
HNRNPC	4.494	0.637799	0.141922	1.55595	3.64194
COA4	4.47522	0.718253	0.160495	1.64519	3.64194
ZBTB39	4.47227	1.32369	0.295977	2.50305	3.64194
SUPT16H	4.44	1.56079	0.35153	2.95016	3.64194
SEMA4C	4.43964	0.991384	0.223303	1.98809	3.64194
TBC1D24	4.4336	1.66703	0.375998	3.17559	3.64194
LINC00936	4.41967	0.954475	0.215961	1.93787	3.64194
LOC100506860	4.40462	0.831921	0.188875	1.78005	3.64194
ZNF330	4.37741	1.08759	0.248455	2.12519	3.64194
XXYLT1-AS2	4.36522	1.06424	0.243799	2.09106	3.64194
NLK	4.36478	1.08656	0.248939	2.12368	3.64194
NKAPP1	4.35494	0.417007	0.0957551	1.33516	3.64194
DECR1	4.34425	0.69461	0.159892	1.61845	3.64194
CYTB	4.33202	1.07281	0.247647	2.10353	4.15656
KTI12	4.32355	1.23486	0.285613	2.35359	4.15656
CUTC	4.29005	1.10273	0.257043	2.1476	4.15656
TRAK1	4.27713	0.49573	0.115902	1.41003	4.15656
ATP2A2	4.27676	1.15512	0.270091	2.22702	4.15656
EIF4G2	4.2762	0.668343	0.156294	1.58925	4.15656
ZNF571	4.27512	1.22915	0.287514	2.3443	4.15656
SWAP70	4.27191	1.22255	0.286184	2.33359	4.15656
PRMT6	4.27023	0.638361	0.149491	1.55656	4.15656
ZNF277	4.25942	0.861204	0.202188	1.81655	4.15656
LAMTOR5	4.25443	0.749704	0.176218	1.68145	4.15656
ZNF35	4.24096	1.46066	0.344417	2.75234	4.15656
MOCS2	4.23668	0.848621	0.200303	1.80078	4.15656
PRKDC	4.21718	0.892984	0.211749	1.85701	4.15656
ARHGEF3	4.21356	0.975185	0.23144	1.96589	4.15656
LOC729451	4.20788	1.72649	0.410299	3.30922	4.15656
TULP4	4.18348	0.96736	0.231233	1.95526	4.15656
WDR77	4.18248	0.820638	0.196209	1.76619	4.15656
lnc-LBR-1	4.17921	0.414318	0.0991377	1.33267	4.15656
UBE2N	4.17647	1.15738	0.27712	2.23052	4.15656
PPP1CC	4.17413	0.338928	0.0811972	1.26482	4.15656
HIVEP2	4.16977	0.992364	0.23799	1.98944	4.15656
GCSH	4.16142	0.535961	0.128793	1.44991	4.15656
CMAHP	4.14837	1.2145	0.292767	2.32061	4.15656
TRPV1	4.14801	0.59401	0.143203	1.50944	4.15656
COPA	4.11972	0.80507	0.195419	1.74723	4.15656
TMEM254	4.10692	0.912626	0.222217	1.88247	4.15656
CEP170	4.10592	1.32578	0.322894	2.50668	4.15656
TRRAP	4.10572	1.07722	0.262371	2.10997	4.15656
KCTD18	4.09814	1.59904	0.390185	3.02941	4.15656
ND5	4.08307	0.712556	0.174515	1.6387	4.15656
KLHDC1	4.06711	1.4559	0.35797	2.74328	4.15656
SMURF1	4.05945	1.37135	0.337816	2.58712	4.15656
RNGTT	4.05623	0.687647	0.169528	1.61065	4.15656
NSMAF	4.0546	1.17054	0.288695	2.25096	4.15656
RPF1	4.05034	0.31021	0.0765888	1.23989	4.15656
DNMBP	4.04723	1.48586	0.36713	2.80084	4.15656
DLAT	4.04559	1.12849	0.278943	2.1863	4.15656
ND4L	4.04416	0.941526	0.232811	1.92056	4.15656
TMEM248	4.04396	0.418504	0.103489	1.33654	4.15656
INTS10	4.042	0.820812	0.203071	1.7664	4.15656
TAF11	4.04034	0.642274	0.158965	1.56079	4.15656
ATP6V1A	4.03888	0.903142	0.223612	1.87013	4.15656
RBM3	4.03421	1.04163	0.258199	2.05855	4.15656
GIMAP8	4.02247	1.07989	0.268464	2.11387	4.15656
ENOX2	4.01728	0.701949	0.174732	1.6267	4.15656
CHM	4.01456	1.00673	0.250771	2.00936	4.15656
ALDH9A1	4.00564	0.734635	0.1834	1.66398	4.15656
LMCD1	4.00354	1.1582	0.289294	2.23179	4.15656
RALA	3.99571	0.979203	0.245063	1.97138	4.15656
PITPNB	3.99467	0.68647	0.171846	1.60934	4.15656
LAMP5	3.9939	1.07259	0.268557	2.1032	4.15656
RINT1	3.99382	0.860029	0.21534	1.81507	4.15656
CASK	3.99197	0.840581	0.210568	1.79077	4.15656
SMARCA2	3.99167	0.880982	0.220705	1.84163	4.15656
FAM172A	3.98342	0.76145	0.191155	1.69519	4.15656
SMC5	3.98097	1.39303	0.349922	2.62629	4.15656
PLRG1	3.9761	0.743509	0.186994	1.67424	4.15656
2007-09-01	3.97105	0.551726	0.138937	1.46584	4.15656
MRS2	3.96803	0.529267	0.133383	1.4432	4.15656
SF3A1	3.96699	0.730277	0.184088	1.65896	4.15656
WDR89	3.96644	0.929045	0.234227	1.90402	4.15656
RBBP4	3.96373	0.648776	0.163678	1.56784	4.15656
ZC3H18	3.9625	0.682418	0.172219	1.60483	4.15656
ZNF595	3.9625	0.896143	0.226156	1.86108	4.15656
SCHIP1	3.95941	1.18794	0.30003	2.27827	4.15656
WDR3	3.95816	1.18737	0.299982	2.27738	4.15656
THG1L	3.95069	0.87224	0.220782	1.8305	4.15656
SAAL1	3.94235	0.791139	0.200677	1.73044	4.15656
UTP18	3.93982	0.770412	0.195545	1.70576	4.15656
MPHOSPH10	3.93903	0.712566	0.180899	1.63872	4.15656
COG6	3.93864	0.408182	0.103635	1.32701	4.15656
LOC100507616	3.92769	0.929112	0.236554	1.9041	4.15656
SRP14	3.92488	0.743507	0.189434	1.67424	4.15656
HNRNPA0	3.92474	0.873404	0.222538	1.83198	4.15656
SEMA3C	3.91996	0.954684	0.243545	1.93815	4.15656
MTPN	3.91955	0.624759	0.159396	1.54195	4.15656
lnc-CMPK2-2	3.91882	1.12607	0.287348	2.18263	4.15656
MRPS35	3.91873	0.772195	0.197053	1.70787	4.15656
METTL14	3.91322	1.06417	0.271941	2.09096	4.15656
TOMM20	3.913	0.40945	0.104639	1.32818	4.15656
INPP5F	3.90928	0.98132	0.251023	1.97427	4.18254
KATNBL1	3.90721	1.52955	0.391468	2.88696	4.18254
TMEM14B	3.90432	0.667272	0.170906	1.58807	4.18254
STAG3L4	3.90416	0.83439	0.213718	1.7831	4.18254
FPGT	3.90274	0.622673	0.159548	1.53973	4.18254
THRB	3.90174	0.74514	0.190976	1.67614	4.18254
MAPRE2	3.90014	0.934494	0.239605	1.91122	4.18254
DAZAP2	3.89951	0.497237	0.127513	1.41151	4.18254
TMTC3	3.89899	0.848124	0.217524	1.80016	4.18254
RALGPS2	3.89291	0.914746	0.234977	1.88524	4.18254
CDC42SE2	3.88932	0.772601	0.198647	1.70835	4.18254
LOC641746	3.87878	0.473414	0.122052	1.38839	4.18254
NACA2	3.86411	0.478251	0.123768	1.39305	4.18254
PINX1	3.86204	0.756619	0.195911	1.68953	4.18254
SLC25A43	3.86118	1.25438	0.324868	2.38564	4.18254
SENP2	3.86098	0.507468	0.131435	1.42155	4.18254
LRRC57	3.85999	0.731908	0.189614	1.66083	4.18254
CTSO	3.85473	1.01455	0.263195	2.02027	4.18254
THNSL1	3.85032	1.31598	0.341785	2.48971	4.18254
CCDC50	3.84496	1.13548	0.295316	2.19691	4.18254
ENKUR	3.83806	1.36751	0.356303	2.58025	4.18254
NCOA3	3.83629	1.051	0.273964	2.07197	4.18254
ACAA2	3.83164	0.9153	0.23888	1.88596	4.18254
EIF2B1	3.83064	0.733829	0.191568	1.66305	4.18254
GM2A	3.82994	1.154	0.301311	2.2253	4.18254
GIMAP1	3.82686	1.02666	0.268277	2.0373	4.18254
ZNF766	3.82305	0.97648	0.255419	1.96766	4.18254
LOC101927070	3.82276	0.956762	0.25028	1.94095	4.18254
DCLRE1C	3.81987	0.587319	0.153754	1.50245	4.18254
TGIF2	3.81987	1.162	0.304199	2.23767	4.18254
RNF20	3.81686	0.559269	0.146526	1.47352	4.18254
STK10	3.81305	0.900237	0.236094	1.86637	4.18254
TAF2	3.81078	1.36125	0.357211	2.56908	4.18254
LOC101929641	3.80728	1.34927	0.354391	2.54782	4.18254
LOC145783	3.80673	0.435289	0.114347	1.35218	4.18254
NOL7	3.80367	0.636774	0.167411	1.55485	4.18254
PPARGC1B	3.80268	0.98725	0.25962	1.9824	4.18254
TCF4	3.79927	0.895286	0.235647	1.85998	4.18254
TRIM22	3.7954	1.14556	0.301829	2.21232	4.18254
C2orf69	3.79539	0.671088	0.176817	1.59227	4.18254
SMARCC1	3.79527	0.436658	0.115053	1.35347	4.18254
ERBB2IP	3.78222	0.588406	0.155572	1.50358	4.18254
WDR61	3.77977	0.576825	0.152609	1.49156	4.18254
ZBTB33	3.77689	0.871912	0.230855	1.83009	4.18254
PXN-AS1	3.77655	1.08854	0.288236	2.12659	4.18254
PLEKHB2	3.7707	0.509852	0.135214	1.4239	4.18254
ZCCHC17	3.76134	0.631606	0.16792	1.54929	4.18254
YWHAH	3.75976	0.457778	0.121757	1.37343	4.18254
MRPL30	3.75651	0.646695	0.172153	1.56558	4.18254
TRMT12	3.75598	0.63123	0.16806	1.54888	4.18254
RWDD4	3.75089	1.36335	0.363475	2.57283	4.18254
ACBD3	3.74711	1.13618	0.303216	2.19799	4.18254
DNMT3A	3.74607	0.646501	0.172581	1.56537	4.18254
lnc-RCBTB2-1	3.74575	1.35035	0.360502	2.54974	4.18254
ACTR3	3.74164	0.822879	0.219925	1.76893	4.18254
NAPEPLD	3.74055	0.475742	0.127185	1.39063	4.18254
RAP1A	3.73978	0.567843	0.151838	1.48231	4.18254
KDSR	3.73975	0.970979	0.259637	1.96017	4.18254
DAP3	3.73787	0.664012	0.177645	1.58448	4.18254
SRFBP1	3.73691	0.901359	0.241204	1.86783	4.18254
CDC42	3.73545	0.601171	0.160937	1.51695	4.18254
VPS45	3.72812	0.619938	0.166287	1.53681	4.18254
M6PR	3.72779	0.953335	0.255738	1.93634	4.18254
RPA1	3.72439	0.729757	0.19594	1.65836	4.18254
KHDRBS1	3.71949	0.94989	0.255382	1.93173	4.18254
WDR70	3.71814	0.860244	0.231364	1.81535	4.18254
RTFDC1	3.71762	0.529266	0.142367	1.44319	4.18254
RB1	3.71723	0.705949	0.189912	1.63122	4.18254
TMEM42	3.71686	0.503115	0.13536	1.41727	4.18254
CXCL5	3.71434	0.58901	0.158577	1.50421	4.18254
PPARGC1A	3.71342	1.62181	0.436744	3.07761	4.18254
TBC1D22A	3.71087	0.76544	0.20627	1.69989	4.18254
TGS1	3.71016	0.75316	0.202999	1.68548	4.18254
TGDS	3.70967	1.26101	0.339926	2.39664	4.18254
TMEM106B	3.70616	0.464907	0.125442	1.38023	4.18254
TBCE	3.70252	0.677694	0.183036	1.59958	4.18254
MRPS10	3.70057	0.544246	0.147071	1.45826	4.18254
CNOT7	3.69565	0.609527	0.164931	1.52576	4.18254
ACYP2	3.69541	0.429983	0.116356	1.34722	4.18254
RAB11A	3.68746	1.08026	0.292955	2.11442	4.18254
ADAT2	3.68251	0.564484	0.153288	1.47886	4.18254
CPT1A	3.68184	0.745236	0.202408	1.67625	4.18254
CCDC109B	3.6755	0.929778	0.252966	1.90498	4.18254
FUBP1	3.67456	0.916234	0.249345	1.88718	4.18254
METTL5	3.67227	0.461562	0.125688	1.37703	4.18254
RBMXL1	3.67084	0.921465	0.251023	1.89404	4.18254
ZNF669	3.66758	1.25517	0.342233	2.38695	4.18254
WWC1	3.66614	2.09295	0.570885	4.26618	4.18254
PJA2	3.66062	0.76511	0.209011	1.6995	4.18254
RAP2C-AS1	3.6591	1.14248	0.312229	2.20759	4.18254
EMC1	3.6577	0.992013	0.271212	1.98896	4.18254
ZNF606	3.65649	1.425	0.389718	2.68514	4.18254
DSEL	3.65622	0.41362	0.113128	1.33202	4.18254
MTERF3	3.65591	0.664235	0.181688	1.58473	4.18254
LRRC58	3.65578	0.948156	0.259358	1.9294	4.18254
DGUOK	3.65412	0.462724	0.126631	1.37814	4.18254
TMEM9B	3.65277	0.697426	0.190931	1.62161	4.18254
KIAA0226L	3.64656	1.3437	0.368484	2.53801	4.18254
ZDHHC7	3.64515	0.656576	0.180123	1.57634	4.18254
HDAC3	3.64376	0.622022	0.170709	1.53903	4.18254
LRP8	3.63768	1.45295	0.399417	2.73768	4.18254
KCNQ1	3.63377	0.697625	0.191984	1.62183	4.18254
PLS3	3.63306	0.768003	0.211393	1.70291	4.18254
GRPEL2	3.63229	0.761384	0.209616	1.69512	4.18254
SCAI	3.63199	0.669082	0.184219	1.59006	4.18254
SPCS2	3.62826	0.660671	0.18209	1.58082	4.18254
ATP6	3.62727	0.954186	0.263059	1.93749	4.18254
REL	3.62663	0.883237	0.243542	1.84451	4.18254
BET1	3.62434	0.623144	0.171933	1.54023	4.18254
MBIP	3.62141	0.901307	0.248883	1.86776	4.18254
ADH5	3.62114	1.05899	0.292446	2.08347	4.18254
ZNF567	3.61752	0.862623	0.238457	1.81834	4.18254
DCTD	3.61721	0.886592	0.245104	1.8488	4.18254
TRPM7	3.61619	0.899121	0.248638	1.86493	4.18254
AVPR1A	3.61291	1.89141	0.523514	3.70997	4.18254
OSBPL10	3.60928	1.47239	0.407946	2.77482	4.18254
SCAPER	3.60873	0.96672	0.267884	1.95439	4.18254
RANBP6	3.60753	1.42812	0.395872	2.69096	4.18254
lnc-AJAP1-2	3.60172	0.38774	0.107654	1.30834	4.18254
PITPNM2	3.59827	1.12972	0.313962	2.18816	4.18254
lnc-BBC3-1	3.59653	1.64916	0.458542	3.13651	4.18254
TOB2	3.59649	0.731901	0.203504	1.66083	4.18254
ANXA9	3.59647	0.916028	0.254702	1.88691	4.18254
HERC5	3.59399	0.891904	0.248165	1.85562	4.18254
ING3	3.59289	0.474375	0.132032	1.38932	4.18254
ZC3H15	3.59065	0.570835	0.158978	1.48538	4.18254
H2AFV	3.58982	0.752504	0.209622	1.68471	4.18254
MYL12A	3.58787	1.00808	0.28097	2.01124	4.18254
HSD17B1	3.58504	0.902901	0.251852	1.86982	4.18254
QTRTD1	3.5828	0.984381	0.274752	1.97846	4.18254
PTMA	3.58188	0.974552	0.272078	1.96503	4.18254
WDR11	3.57739	0.975791	0.272766	1.96672	4.18254
RFK	3.57647	0.655605	0.183311	1.57528	4.18254
UBE2D2	3.57646	0.592239	0.165594	1.50758	4.18254
BLNK	3.57596	1.37124	0.38346	2.58693	4.18254
DUS4L	3.57133	1.14444	0.320452	2.2106	4.18254
PPID	3.57082	0.860777	0.241059	1.81602	4.18254
RNF170	3.57007	0.471781	0.132149	1.38682	4.18254
FBXL12	3.56835	0.612327	0.171599	1.52872	4.18254
MRPS31	3.56522	0.638677	0.179141	1.5569	4.18254
PIBF1	3.56417	0.752933	0.21125	1.68521	4.18254
CCT2	3.56051	0.483653	0.135838	1.39828	4.18254
GALNT11	3.55757	1.34476	0.377999	2.53988	4.18254
AKAP13	3.55677	1.03403	0.290722	2.04774	4.18254
IRF8	3.5562	1.29142	0.363146	2.44769	4.18254
WDR92	3.5548	0.427727	0.120324	1.34511	4.18254
CWC27	3.55405	0.548361	0.154292	1.46242	4.18254
INPP4A	3.55332	0.736213	0.20719	1.6658	4.18254
OSTC	3.55295	0.815087	0.229411	1.7594	4.18254
C1QBP	3.55197	0.736693	0.207404	1.66635	4.18254
ZNF480	3.54724	0.864671	0.243759	1.82092	4.18254
PRKRIR	3.54635	0.788563	0.222359	1.72735	4.18254
ZNF655	3.54619	0.462455	0.130409	1.37788	4.18254
RPP14	3.54555	0.563765	0.159007	1.47812	4.18254
CBY1	3.54515	1.2771	0.360239	2.42351	4.18254
ZBED8	3.54338	1.21487	0.342857	2.3212	4.18254
HIST1H3A	3.53947	0.651412	0.184042	1.5707	4.18254
L3MBTL3	3.53818	1.49478	0.422473	2.81822	4.18254
BLMH	3.53802	0.838173	0.236905	1.78778	4.18254
C15orf54	3.5373	1.47171	0.416056	2.77351	4.18254
EML4	3.53712	1.00403	0.283855	2.00559	4.18254
NME7	3.53662	0.738678	0.208866	1.66865	4.18254
GNAI1	3.53441	1.39003	0.393286	2.62085	4.18254
HNRNPDL	3.53386	0.616143	0.174354	1.53277	4.18254
SLC39A6	3.53203	1.66588	0.47165	3.17307	4.18254
BCDIN3D	3.52984	0.734697	0.208139	1.66405	4.18254
DENND4C	3.52705	0.595799	0.168923	1.51131	4.18254
LOC100131101	3.52621	0.617844	0.175215	1.53458	4.18254
PRKD3	3.52499	1.14241	0.32409	2.2075	4.18254
GPR89B	3.51912	0.584897	0.166205	1.49993	4.18254
TDG	3.51759	0.657375	0.186882	1.57721	4.18254
PDCD7	3.51718	0.630637	0.179302	1.54825	4.18254
SEPT7P2	3.51625	0.411356	0.116987	1.32994	4.18254
RNLS	3.51548	1.34741	0.383278	2.54454	4.18254
MAGI2-AS3	3.51547	0.747287	0.212571	1.67863	4.18254
GPX1	3.50923	0.52476	0.149537	1.43869	4.18254
PHF2	3.50893	0.929309	0.264841	1.90436	4.18254
ASB8	3.50875	0.739396	0.210729	1.66948	4.18254
IFI16	3.50748	1.18644	0.338259	2.2759	4.18254
CYCS	3.50725	0.496099	0.141449	1.4104	4.18254
KIAA1407	3.50683	1.45009	0.413506	2.73226	4.18254
MEX3C	3.50653	0.648143	0.184839	1.56715	4.18254
ZC3H4	3.50353	0.739573	0.211094	1.66968	4.18254
RFC1	3.50257	0.69005	0.197012	1.61334	4.18254
XLOC	3.5022	0.695981	0.198727	1.61999	4.18254
C14orf28	3.50194	1.0324	0.294809	2.04543	4.18254
TMEM192	3.49596	1.4346	0.410361	2.70308	4.18254
MICU2	3.49437	0.6008	0.171934	1.51656	4.18254
TLR10	3.4938	0.867553	0.248312	1.82457	4.18254
YARS2	3.49119	0.608696	0.174352	1.52488	4.18254
BBS10	3.49048	0.927162	0.265626	1.90153	4.18254
BANK1	3.4875	1.17085	0.335727	2.25144	4.18254
TSFM	3.48726	0.647376	0.185641	1.56632	4.18254
METAP1	3.48699	0.660738	0.189487	1.58089	4.18254
EID2	3.48659	0.778998	0.223427	1.71594	4.18254
ZNF146	3.48647	0.833606	0.239098	1.78213	4.18254
LOC101930100	3.48009	1.08028	0.310418	2.11445	4.18254
TUBB1	3.47916	0.940191	0.270235	1.91878	4.18254
RYR2	3.47849	1.78917	0.514353	3.45616	4.18254
NSA2	3.47716	0.624726	0.179666	1.54192	4.18254
LINC00526	3.47684	0.956619	0.27514	1.94076	4.18254
USP4	3.47668	0.520327	0.149662	1.43428	4.18254
NOC3L	3.47444	0.591501	0.170244	1.50681	4.18254
ADD3	3.47378	0.979613	0.282002	1.97194	4.18254
lnc-NOTCH2-1	3.47304	0.934742	0.269142	1.91155	4.18254
FAM81B	3.473	0.919329	0.264707	1.89124	4.18254
ZBTB41	3.47293	1.02887	0.296253	2.04042	4.18254
TRIM34	3.47239	0.713918	0.205599	1.64025	4.18254
POLH	3.47062	0.92508	0.266546	1.89879	4.18254
SUB1	3.46655	0.821644	0.23702	1.76742	4.18254
C12orf45	3.4633	0.614007	0.177289	1.5305	4.18254
LOC375196	3.46236	1.17599	0.339649	2.25947	4.18254
DDX27	3.46168	0.531609	0.153569	1.44554	4.18254
C1orf131	3.46029	0.901136	0.260422	1.86754	4.18254
ABI1	3.45934	0.825423	0.238607	1.77205	4.18254
MACF1	3.45869	0.850531	0.245911	1.80316	4.18254
BLOC1S4	3.45778	0.506417	0.146457	1.42052	4.18254
LOC100132057	3.45635	1.1882	0.343774	2.27869	4.18254
USP50	3.45249	0.44494	0.128875	1.36126	4.18254
DNAAF2	3.45101	0.276196	0.0800335	1.211	4.18254
MRFAP1L1	3.44729	0.558855	0.162114	1.4731	4.18254
ZCCHC14	3.44552	0.903575	0.262246	1.8707	4.18254
TMEM184C	3.44373	1.24572	0.361736	2.37137	4.18254
RNMT	3.44314	0.781973	0.22711	1.71948	4.18254
lnc-ARHGAP25-1	3.44244	1.26695	0.368038	2.40652	4.18254
NFATC1	3.44201	0.664409	0.193029	1.58492	4.18254
POGLUT1	3.44126	0.804222	0.2337	1.7462	4.18254
IQCK	3.44025	1.47908	0.429935	2.78772	4.18254
NDUFAF4	3.43934	0.634505	0.184484	1.5524	4.18254
ABCE1	3.43726	0.624429	0.181665	1.5416	4.18254
PLCD4	3.43692	0.509986	0.148385	1.42404	4.18254
MED4	3.43528	0.641362	0.186699	1.5598	4.18254
LOC101929609	3.43468	1.0401	0.302823	2.05637	4.18254
FCF1	3.43456	0.874693	0.254674	1.83362	4.18254
EHD4	3.43253	0.651749	0.189874	1.57107	4.18254
WASF3	3.43182	2.20432	0.642319	4.60859	4.18254
lnc-SLCO2B1-2	3.43125	0.8994	0.26212	1.86529	4.18254
PAQR3	3.43028	0.600946	0.175189	1.51671	4.18254
EXO5	3.43018	0.622734	0.181546	1.53979	4.18254
GNL2	3.43002	0.752076	0.219263	1.68421	4.18254
MTIF2	3.42801	0.332069	0.0968692	1.25882	4.18254
SNRPB2	3.42716	0.671712	0.195997	1.59296	4.18254
POC5	3.42651	1.0357	0.30226	2.0501	4.18254
MRPL3	3.42592	0.605613	0.176774	1.52163	4.18254
C17orf100	3.42508	0.82584	0.241115	1.77257	4.18254
PAK1IP1	3.42484	0.641153	0.187207	1.55958	4.18254
GPCPD1	3.42225	0.900488	0.263128	1.8667	4.18254
HPS3	3.42154	0.747519	0.218475	1.6789	4.18254
MFF	3.42023	0.764822	0.223617	1.69916	4.18254
HPS5	3.4187	0.899003	0.262967	1.86478	4.18254
ZNF223	3.41536	1.0226	0.299411	2.03157	4.18254
DTD2	3.4149	0.619554	0.181426	1.5364	4.18254
lnc-GPR20-1	3.41425	1.40086	0.410297	2.64058	4.18254
DDX20	3.41272	0.700821	0.205356	1.62543	4.18254
USP8	3.40908	0.77513	0.227372	1.71134	4.18254
ZBED4	3.40757	0.780173	0.228953	1.71734	4.18254
ELF1	3.407	0.739169	0.216956	1.66921	4.18254
ZCCHC7	3.40602	0.538122	0.157991	1.45208	4.18254
TRIM4	3.4032	0.531555	0.156193	1.44549	4.18254
lnc-MFN1-1	3.40296	1.03913	0.305362	2.05499	4.18254
PAPD4	3.4022	0.467138	0.137304	1.38236	4.18254
ZNF658	3.40065	0.9875	0.290385	1.98275	4.18254
CCDC6	3.39937	0.679014	0.199747	1.60104	4.18254
CIAO1	3.39889	0.670789	0.197355	1.59194	4.18254
GBP5	3.3979	0.902431	0.265585	1.86921	4.18254
PPP1R2	3.39568	0.417987	0.123094	1.33606	4.18254
SEC22A	3.39526	0.722752	0.212871	1.65033	4.18254
NPC1	3.39228	0.787751	0.232219	1.72638	4.18254
ZNF197	3.39033	1.24198	0.366331	2.36523	4.18254
SMAD3	3.38894	0.884698	0.261055	1.84638	4.18254
DNAJC28	3.38645	1.43859	0.424808	2.71056	4.18254
JAK3	3.38618	0.77581	0.22911	1.71215	4.18254
LUC7L2	3.38561	0.629995	0.18608	1.54756	4.18254
AKTIP	3.38243	1.26067	0.372711	2.39607	4.18254
NDUFS1	3.38233	0.503989	0.149006	1.41813	4.18254
ACBD5	3.38125	0.745151	0.220378	1.67615	4.18254
LOC101928054	3.38112	1.03148	0.30507	2.04412	4.18254
HACL1	3.38079	0.475477	0.140641	1.39038	4.18254
RNF43	3.37722	1.01909	0.301755	2.02664	4.18254
SNUPN	3.37718	0.661014	0.195729	1.58119	4.18254
TC2N	3.3764	1.18371	0.350583	2.2716	4.18254
CCDC112	3.37421	1.41514	0.419399	2.66686	4.18254
NUDT7	3.37419	1.26149	0.373866	2.39744	4.18254
EFCAB7	3.37192	0.959702	0.284616	1.94491	4.18254
LOC100507002	3.37151	1.531	0.454097	2.88985	4.18254
PPHLN1	3.36881	0.912706	0.270929	1.88257	4.18254
lnc-PMM2-6	3.36775	1.18691	0.352435	2.27665	4.18254
ARL3	3.36726	0.67721	0.201116	1.59904	4.18254
TBC1D12	3.36675	0.505008	0.149998	1.41913	4.18254
SMARCAL1	3.36652	0.684678	0.203379	1.60734	4.18254
CASD1	3.36601	1.12882	0.335358	2.18679	4.18254
HS3ST3B1	3.36403	1.00476	0.298677	2.00661	4.18254
KLF4	3.36279	1.06857	0.317763	2.09736	4.18254
SLC38A9	3.35908	0.866157	0.257855	1.8228	4.18254
MAGI3	3.35908	1.05091	0.312857	2.07184	4.18254
EP400NL	3.35763	0.741906	0.220961	1.67238	4.18254
HMGXB4	3.35564	0.946526	0.28207	1.92723	4.18254
RRP15	3.35306	0.883281	0.263425	1.84457	4.18254
FDX1	3.3504	1.19602	0.356978	2.29106	4.18254
PHF11	3.34944	0.844639	0.252173	1.79582	4.18254
GTF2IRD2B	3.34632	0.576758	0.172356	1.49149	4.18254
IRF4	3.34625	1.34344	0.401475	2.53755	4.18254
HDAC8	3.34012	0.70861	0.212151	1.63423	4.90261
MAP3K1	3.33812	1.26351	0.378508	2.40078	4.90261
GGPS1	3.33691	0.765522	0.229411	1.69998	4.90261
DDX18	3.3347	0.825242	0.247471	1.77183	4.90261
GCSAML-AS1	3.33408	1.52736	0.458106	2.88258	4.90261
NCBP2	3.33092	0.736318	0.221055	1.66592	4.90261
UBE2Q2	3.32297	0.77009	0.231748	1.70538	4.90261
STYX	3.32268	0.648831	0.195274	1.5679	4.90261
FAM135A	3.32174	1.2388	0.372938	2.36003	4.90261
ADPRM	3.32167	0.410653	0.123628	1.32929	4.90261
CCT6A	3.31964	0.616145	0.185606	1.53277	4.90261
C10orf2	3.31895	1.1915	0.358999	2.2839	4.90261
RBM41	3.31727	0.39325	0.118546	1.31335	4.90261
LOC100499489	3.31694	0.685818	0.206762	1.60861	4.90261
XLOC	3.31481	0.756778	0.228302	1.68971	4.90261
LAP3	3.31472	1.04538	0.315376	2.06392	4.90261
CASP5	3.31425	1.14547	0.345621	2.21219	4.90261
TIMM21	3.31305	0.695147	0.209821	1.61905	4.90261
PTK2	3.31128	1.01123	0.30539	2.01563	4.90261
ZSWIM3	3.31106	0.676945	0.204449	1.59875	4.90261
PBX3	3.31015	0.586921	0.177309	1.50204	4.90261
METTL18	3.30943	0.932623	0.281807	1.90874	4.90261
PCF11	3.3069	0.526098	0.159091	1.44003	4.90261
ARL6IP5	3.30678	0.660277	0.199674	1.58039	4.90261
DNAJC24	3.30603	1.05107	0.317926	2.07207	4.90261
ZW10	3.30457	0.700071	0.21185	1.62459	4.90261
RAD50	3.30058	0.634089	0.192114	1.55196	4.90261
KIAA0020	3.29578	0.605818	0.183816	1.52184	4.90261
BLOC1S6	3.29559	0.721686	0.218985	1.64911	4.90261
ZNF512	3.29532	0.877996	0.266438	1.83782	4.90261
TMED8	3.29405	1.31146	0.398131	2.48193	4.90261
TTC33	3.29374	0.849744	0.257987	1.80218	4.90261
ARPC5L	3.29284	0.635462	0.192983	1.55343	4.90261
APPL1	3.29241	0.904009	0.274574	1.87126	4.90261
ARL15	3.28942	1.26303	0.383966	2.39999	4.90261
ALG2	3.28871	0.869362	0.264348	1.82685	4.90261
FAM103A1	3.28423	0.781696	0.238015	1.71915	4.90261
DPP8	3.28315	0.449976	0.137056	1.36602	4.90261
SLC25A12	3.2819	0.927973	0.282754	1.9026	4.90261
TRMT10B	3.28132	0.659272	0.200917	1.57929	4.90261
GTPBP4	3.28089	0.709255	0.216177	1.63496	4.90261
XLOC	3.27966	0.821116	0.250366	1.76677	4.90261
UQCRC2	3.27866	0.422224	0.128779	1.33999	4.90261
GART	3.27764	0.596297	0.181929	1.51183	4.90261
GIMAP6	3.27749	0.877246	0.267658	1.83687	4.90261
RBAK	3.27735	0.559335	0.170667	1.47359	4.90261
GPHN	3.27668	0.993538	0.303215	1.99106	4.90261
PSMD6	3.275	0.591093	0.180487	1.50639	4.90261
AFTPH	3.27462	0.361147	0.110287	1.28445	4.90261
MEI1	3.27434	0.78961	0.241151	1.72861	4.90261
EIF3A	3.27262	0.695823	0.21262	1.61981	4.90261
LDLRAD4	3.26982	0.501324	0.153318	1.41551	4.90261
GPN1	3.26949	0.338572	0.103555	1.2645	4.90261
CCBL2	3.26883	1.02263	0.312843	2.03162	4.90261
RNF4	3.26852	0.712647	0.218033	1.63881	4.90261
TMEM132A	3.26827	0.843933	0.258221	1.79494	4.90261
SCYL3	3.26817	0.669872	0.204969	1.59093	4.90261
PRIMPOL	3.26815	0.800361	0.244898	1.74154	4.90261
PPFIBP2	3.26675	1.17994	0.361197	2.26568	4.90261
TMSB10	3.26433	1.05195	0.322257	2.07333	4.90261
ZNF227	3.26383	1.45824	0.446789	2.74773	4.90261
ISY1	3.26238	0.604564	0.185314	1.52052	4.90261
R3HDM2	3.26151	0.575448	0.176436	1.49014	4.90261
RWDD2B	3.25972	1.08851	0.333927	2.12654	4.90261
COPB2	3.25926	0.685325	0.21027	1.60806	4.90261
ANKRD11	3.25921	0.679067	0.208353	1.6011	4.90261
RP9	3.25908	0.720674	0.221128	1.64795	4.90261
ANKRD36BP1	3.25902	0.873165	0.267922	1.83168	4.90261
NDUFB5	3.25816	0.695299	0.213402	1.61922	4.90261
STAT5A	3.25662	0.77788	0.238861	1.71461	4.90261
KIF2A	3.25596	0.95996	0.294832	1.94526	4.90261
ADRB2	3.25585	1.22499	0.376242	2.33753	4.90261
HDHD2	3.25526	0.674636	0.207245	1.59619	4.90261
SKIV2L2	3.25456	0.597372	0.183549	1.51296	4.90261
UBASH3B	3.25382	1.50731	0.463244	2.8428	4.90261
ZNF561	3.25364	0.770549	0.236827	1.70592	4.90261
DCAF5	3.25344	0.85717	0.263466	1.81148	4.90261
ZFP30	3.25273	0.746166	0.229397	1.67733	4.90261
NSUN2	3.25092	0.702862	0.216204	1.62773	4.90261
TFB1M	3.24999	0.739713	0.227605	1.66984	4.90261
ZFP1	3.24901	1.03827	0.319564	2.05376	4.90261
RAP1GDS1	3.24865	0.824064	0.253664	1.77039	4.90261
C6orf203	3.2473	0.809865	0.249396	1.75305	4.90261
METTL2A	3.24719	1.35396	0.416963	2.55612	4.90261
IDH3A	3.24652	0.803253	0.24742	1.74503	4.90261
MRPL39	3.246	0.464297	0.143037	1.37964	4.90261
NLRP3	3.24343	1.28631	0.396589	2.43903	4.90261
C9orf91	3.24251	1.1947	0.36845	2.28897	4.90261
RSPRY1	3.24181	0.424892	0.131067	1.34247	4.90261
CHURC1	3.24131	0.705676	0.217713	1.63091	4.90261
lnc-GPR55-2	3.2395	1.10486	0.341058	2.15078	4.90261
C4orf29	3.23913	0.509575	0.157319	1.42363	4.90261
KIAA0754	3.23826	0.956218	0.295288	1.94022	4.90261
LOC728739	3.2379	0.329539	0.101775	1.25661	4.90261
FAM98A	3.23753	1.0157	0.313728	2.02189	4.90261
C2CD5	3.23613	0.875844	0.270645	1.83508	4.90261
RXRA	3.23513	0.527146	0.162944	1.44108	4.90261
C20orf96	3.2347	1.06315	0.328669	2.08949	4.90261
DDX42	3.23322	0.714139	0.220875	1.6405	4.90261
SHQ1	3.23256	0.830239	0.256837	1.77798	4.90261
TRIM65	3.22999	0.756056	0.234074	1.68887	4.90261
MSANTD4	3.22749	0.734713	0.227642	1.66407	4.90261
PHAX	3.22708	0.549261	0.170204	1.46334	4.90261
SERINC1	3.2259	0.576583	0.178736	1.49131	4.90261
FYB	3.22582	0.973162	0.301679	1.96314	4.90261
MRPS30	3.22487	0.841029	0.260795	1.79133	4.90261
DTX3L	3.22338	1.04595	0.324488	2.06472	4.90261
LOC101929612	3.22112	0.92414	0.2869	1.89755	4.90261
HIST1H3E	3.22074	0.701376	0.217769	1.62605	4.90261
ZNF426	3.21808	0.740971	0.230252	1.6713	4.90261
MAP4K4	3.21696	0.914063	0.284139	1.88435	4.90261
MED10	3.21643	0.321088	0.0998274	1.24927	4.90261
B4GALT4-AS1	3.21573	0.674483	0.209745	1.59602	4.90261
ZNF592	3.21478	0.801193	0.249222	1.74254	4.90261
GID8	3.21341	0.401767	0.125028	1.32113	4.90261
U2AF1	3.21299	0.911718	0.28376	1.88128	4.90261
BLOC1S5	3.21264	0.895926	0.278875	1.8608	4.90261
ATP5F1	3.21114	0.749372	0.233366	1.68106	4.90261
SYNJ2BP	3.21066	0.768947	0.239498	1.70403	4.90261
HEATR5B	3.2094	0.607111	0.189167	1.52321	4.90261
UBE2Q1	3.20526	0.828533	0.258492	1.77588	4.90261
NREP	3.20495	0.768285	0.239718	1.70324	4.90261
ETFA	3.20491	0.814067	0.254006	1.75816	4.90261
ZNF615	3.20462	0.957017	0.298636	1.94129	4.90261
PDK4	3.20313	1.60362	0.500643	3.03905	4.90261
CASP4	3.20141	1.35172	0.422226	2.55216	4.90261
KLLN	3.19947	1.24366	0.388707	2.36798	4.90261
SENP1	3.1966	0.41253	0.129053	1.33102	4.90261
ESF1	3.19561	0.609762	0.190812	1.52601	4.90261
TBP	3.19519	0.955268	0.298971	1.93894	4.90261
PDCL3	3.19494	0.686873	0.214988	1.60979	4.90261
HKR1	3.19484	0.638117	0.199734	1.5563	4.90261
NUDCD1	3.19381	1.28665	0.402859	2.43961	4.90261
RTF1	3.19349	0.919467	0.287919	1.89142	4.90261
GNG2	3.19302	0.879107	0.275321	1.83924	4.90261
RNASE4	3.18982	1.55492	0.487464	2.93817	4.90261
AP1AR	3.18961	0.666452	0.208945	1.58716	4.90261
SAMD13	3.18852	0.332831	0.104384	1.25948	4.90261
GTF2E2	3.18839	0.660784	0.207247	1.58094	4.90261
DNAH8	3.18813	0.327651	0.102772	1.25497	4.90261
SMS	3.18686	0.777517	0.243976	1.71418	4.90261
LCP2	3.18588	0.957202	0.300451	1.94154	4.90261
TRPS1	3.18564	1.44739	0.454349	2.72715	4.90261
EXOC1	3.18398	0.762934	0.239617	1.69694	4.90261
ZNF586	3.18139	0.548917	0.17254	1.46299	4.90261
ST8SIA4	3.18095	1.01587	0.319361	2.02213	4.90261
FAM174A	3.18077	1.20055	0.377439	2.29827	4.90261
VEGFC	3.17952	1.80468	0.567595	3.49351	4.90261
RRP1B	3.17909	0.8467	0.266334	1.79838	4.90261
DCAF7	3.17898	0.650269	0.204553	1.56946	4.90261
TTLL7	3.1785	1.00353	0.315725	2.00491	4.90261
PRKCE	3.17848	1.46189	0.459933	2.75468	4.90261
RFXAP	3.17705	0.961373	0.302599	1.94716	4.90261
IARS2	3.17698	0.783455	0.246604	1.72125	4.90261
SMIM14	3.17648	0.756863	0.238271	1.68981	4.90261
POLR2B	3.17468	0.768408	0.242043	1.70339	4.90261
NPM1	3.17443	0.785377	0.247407	1.72354	4.90261
KMO	3.17383	0.471263	0.148484	1.38632	4.90261
COX2	3.17129	0.976335	0.307867	1.96746	4.90261
TMEM117	3.17027	1.19812	0.377924	2.29441	4.90261
CLEC17A	3.16595	1.12672	0.355887	2.18362	4.90261
TSEN2	3.16594	0.493153	0.155769	1.40752	4.90261
MCM2	3.16463	0.830202	0.262338	1.77793	4.90261
UNK	3.1641	0.472241	0.14925	1.38726	4.90261
RAB30	3.16299	1.33012	0.420526	2.51424	4.90261
KIAA1598	3.16191	1.00967	0.319322	2.01344	4.90261
DYNC1I2	3.16104	0.59624	0.188622	1.51177	4.90261
FAM65B	3.1607	0.96198	0.304357	1.94798	4.90261
CHMP2B	3.15959	0.970779	0.307248	1.9599	4.90261
C14orf166	3.15648	0.609753	0.193175	1.526	4.90261
DDX60	3.15647	0.920314	0.291564	1.89253	4.90261
GALNT1	3.15559	0.728064	0.230722	1.65642	4.90261
UFL1	3.15501	0.948559	0.300651	1.92994	4.90261
ABL1	3.15378	0.813879	0.258064	1.75793	4.90261
TYW3	3.15358	1.2505	0.396534	2.37924	4.90261
C6orf62	3.15285	0.659655	0.209225	1.57971	4.90261
SYNCRIP	3.15217	0.599121	0.190066	1.51479	4.90261
WDR5	3.15185	0.35827	0.11367	1.28189	4.90261
SP100	3.14987	0.512303	0.162643	1.42633	4.90261
LINC00892	3.14757	0.776259	0.246622	1.71268	4.90261
BAMBI	3.14713	0.978281	0.310849	1.97012	4.90261
PI4K2B	3.14602	0.957513	0.304357	1.94196	4.90261
ANGEL2	3.14596	0.878855	0.27936	1.83891	4.90261
SNX12	3.14538	0.499315	0.158745	1.41354	4.90261
CDKN2A-AS1	3.14466	1.09734	0.348952	2.13959	4.90261
lnc-NINJ2-2	3.14255	0.668389	0.21269	1.5893	4.90261
TRUB1	3.14183	0.889997	0.283274	1.85317	4.90261
IL18BP	3.14152	1.20524	0.38365	2.30576	4.90261
TNFRSF17	3.14141	0.783915	0.249542	1.7218	4.90261
FAM161B	3.13948	0.945353	0.301118	1.92566	4.90261
PTPRO	3.13784	0.937806	0.29887	1.91561	4.90261
TTC37	3.13502	0.638875	0.203787	1.55711	4.90261
QRSL1	3.13453	0.572075	0.182507	1.48666	4.90261
NOTCH2NL	3.13427	0.966005	0.308207	1.95342	4.90261
EBF1	3.13274	0.896443	0.286153	1.86147	4.90261
SELT	3.13191	0.959388	0.306327	1.94449	4.90261
NMT1	3.1317	0.729633	0.232983	1.65822	4.90261
GSAP	3.13069	0.937034	0.299306	1.91459	4.90261
GPR133	3.13013	0.418672	0.133755	1.3367	4.90261
GIMAP4	3.13005	1.00109	0.319831	2.00151	4.90261
ISY1-RAB43	3.12891	0.803141	0.256684	1.7449	4.90261
LOC102606465	3.12866	0.88742	0.283642	1.84987	4.90261
PDSS2	3.12863	0.684513	0.21879	1.60716	4.90261
BRE	3.12803	0.638522	0.204129	1.55673	4.90261
C12orf49	3.12778	0.808669	0.258544	1.75159	4.90261
KRCC1	3.12742	0.677405	0.216602	1.59926	4.90261
P2RX5	3.12629	0.722358	0.231059	1.64988	4.90261
NCL	3.12552	0.653462	0.209073	1.57294	4.90261
KPNA3	3.1254	0.68569	0.219393	1.60847	4.90261
STK39	3.12535	0.857455	0.274355	1.81184	4.90261
PRRC2C	3.12468	0.876029	0.280358	1.83532	4.90261
INTS3	3.12368	1.23824	0.396406	2.35911	4.90261
ADNP-AS1	3.12236	0.360002	0.115298	1.28343	4.90261
UBE2V2	3.12131	0.695664	0.222876	1.61963	4.90261
S1PR1	3.12099	1.47357	0.472148	2.77709	4.90261
H3F3A	3.12084	0.817556	0.261967	1.76242	4.90261
FAM73A	3.12034	0.880466	0.28217	1.84097	4.90261
PPA1	3.11916	0.744048	0.238541	1.67487	4.90261
SLC30A9	3.11856	0.974823	0.312587	1.9654	4.90261
PDIA4	3.11839	0.757767	0.242999	1.69087	4.90261
XLOC	3.11829	0.688277	0.220723	1.61136	4.90261
LOC100507460	3.11587	0.687997	0.220804	1.61105	4.90261
lnc-DHX57-2	3.11544	1.26742	0.40682	2.40731	4.90261
HDAC1	3.11535	0.483195	0.155102	1.39784	4.90261
RPL10A	3.11532	0.888372	0.285162	1.85109	4.90261
LYAR	3.11468	0.775603	0.249015	1.71191	4.90261
PIN4	3.11452	0.700144	0.2248	1.62467	4.90261
SS18	3.11389	0.839322	0.269541	1.78921	4.90261
NUDT9	3.11279	0.686172	0.220436	1.60901	4.90261
ZNF25	3.11159	0.988851	0.317796	1.9846	4.90261
USP40	3.11156	1.06844	0.343377	2.09716	4.90261
BST2	3.11058	0.832997	0.267795	1.78138	4.90261
NACAP1	3.10894	0.288859	0.0929124	1.22167	4.90261
ARHGEF9	3.1087	0.771608	0.24821	1.70717	4.90261
C3orf38	3.1086	0.560763	0.180391	1.47505	4.90261
CEBPA-AS1	3.10773	0.684978	0.220411	1.60768	4.90261
CEBPZ	3.10733	0.608736	0.195903	1.52492	4.90261
ZNF703	3.1069	0.731124	0.235323	1.65993	4.90261
ZNF585A	3.10635	0.686167	0.220892	1.609	4.90261
FUT8	3.10566	0.797776	0.256879	1.73842	4.90261
LSG1	3.1053	0.689137	0.221923	1.61232	4.90261
PRPS2	3.10349	1.30189	0.419492	2.46552	4.90261
CYTIP	3.10002	0.898604	0.28987	1.86426	4.90261
CCDC90B	3.09926	0.633127	0.204283	1.55092	4.90261
NXPE3	3.09905	0.852372	0.275043	1.80547	4.90261
LRBA	3.09664	0.758338	0.244891	1.69154	4.90261
CDC42EP3	3.0964	1.69112	0.546156	3.22907	4.90261
ZFP36L1	3.09469	1.17082	0.378331	2.25139	4.90261
ECE1	3.094	0.960745	0.310519	1.94631	4.90261
PDIA6	3.09226	0.807056	0.260992	1.74964	4.90261
FGF2	3.09118	0.965651	0.312389	1.95294	4.90261
CORO1C	3.09021	0.812638	0.262971	1.75642	4.90261
HMG20A	3.08746	1.24822	0.404286	2.37548	4.90261
ELP5	3.08741	0.552667	0.179007	1.4668	4.90261
NUP107	3.08735	0.764362	0.247579	1.69862	4.90261
TRIM68	3.08563	0.902449	0.292469	1.86924	4.90261
MTX2	3.08551	0.682573	0.221219	1.605	4.90261
CCNJ	3.08537	0.898526	0.291221	1.86416	4.90261
GPR27	3.08394	1.33047	0.431419	2.51485	4.90261
LRRC23	3.0839	1.07526	0.348668	2.1071	4.90261
MED23	3.08267	0.644977	0.209227	1.56371	4.90261
TMEM69	3.08257	0.537306	0.174304	1.45126	4.90261
LTV1	3.08084	0.678915	0.220367	1.60094	4.90261
FAM114A2	3.08026	0.880075	0.285714	1.84047	4.90261
lnc-TGS1-1	3.08001	1.44069	0.467754	2.7145	4.90261
PSMC2	3.07972	0.55176	0.179159	1.46587	4.90261
ARHGAP31	3.07872	1.19971	0.389677	2.29693	4.90261
ITPR1	3.07851	0.880438	0.285995	1.84093	4.90261
ZNF484	3.07841	0.951217	0.308996	1.9335	4.90261
SNX2	3.0784	0.810789	0.26338	1.75417	4.90261
ARHGAP15	3.07838	1.07943	0.35065	2.11321	4.90261
ZNF100	3.07749	0.793375	0.2578	1.73312	4.90261
RANBP1	3.07623	0.825463	0.268336	1.7721	4.90261
CFDP1	3.07467	0.283707	0.0922723	1.21732	4.90261
PROSER1	3.07301	0.447314	0.145562	1.3635	4.90261
ADPRH	3.07294	1.0682	0.347616	2.09682	4.90261
OR2L3	3.07161	0.878544	0.286021	1.83852	4.90261
ADSSL1	3.07159	0.992462	0.32311	1.98958	4.90261
FTSJ3	3.07095	0.751525	0.244721	1.68357	4.90261
PNN	3.07064	1.07956	0.351575	2.11339	4.90261
PPP3CA	3.07059	0.773356	0.251859	1.70924	4.90261
GAD1	3.06952	0.973626	0.317192	1.96377	4.90261
TNFRSF10C	3.06951	1.42713	0.464937	2.68911	4.90261
TFCP2	3.06924	1.01753	0.331526	2.02446	4.90261
SDCBP	3.0664	0.74485	0.242907	1.6758	4.90261
GPR65	3.06639	1.19701	0.390364	2.29264	4.90261
SRPRB	3.06584	0.716653	0.233754	1.64337	4.90261
SEC23IP	3.06537	0.698604	0.227902	1.62293	4.90261
LOC100506639	3.06358	0.404432	0.132013	1.32357	4.90261
LACE1	3.06214	1.17222	0.38281	2.25358	4.90261
STT3A	3.06159	0.708393	0.231381	1.63398	4.90261
KLHL5	3.06158	1.1131	0.363571	2.1631	4.90261
MIER1	3.0612	0.408383	0.133406	1.3272	4.90261
CCT8	3.05758	0.773329	0.252922	1.70921	4.90261
OR2A9P	3.05742	1.1365	0.371718	2.19847	4.90261
SLC35F6	3.05634	0.837849	0.274135	1.78738	4.90261
ZNF721	3.05615	0.782293	0.255974	1.71986	4.90261
RPIA	3.05568	1.18688	0.388419	2.2766	4.90261
EED	3.05556	0.728609	0.238453	1.65704	4.90261
ARMC1	3.05534	0.393504	0.128792	1.31358	4.90261
GTPBP10	3.05428	1.09847	0.359649	2.14127	4.90261
KLHDC10	3.05248	0.983613	0.322234	1.97741	4.90261
ALDH18A1	3.0523	0.696925	0.228328	1.62105	4.90261
SRSF7	3.05201	0.85999	0.281779	1.81503	4.90261
PIK3R3	3.0517	0.401432	0.131544	1.32082	4.90261
FMR1	3.05089	0.330723	0.108402	1.25764	4.90261
NNT	3.04984	0.643423	0.210969	1.56203	4.90261
NFKB1	3.04983	0.818503	0.268376	1.76357	4.90261
MDH1	3.04882	0.71502	0.234524	1.64151	4.90261
KLK1	3.0486	1.30065	0.426637	2.46339	4.90261
TMEM128	3.04645	1.03094	0.338407	2.04335	4.90261
lnc-ZEB2-1	3.04327	0.827311	0.27185	1.77437	4.90261
lnc-HMBOX1-1	3.0431	0.692667	0.227619	1.61627	4.90261
TRAPPC4	3.04294	0.507857	0.166897	1.42194	4.90261
INTS4	3.04252	0.613073	0.201502	1.52951	4.90261
TMA16	3.04167	0.785252	0.258165	1.72339	4.90261
INTS9	3.04148	0.655065	0.215377	1.57469	4.90261
PANK2	3.04112	0.842553	0.277053	1.79322	4.90261
AP1S3	3.03966	0.73305	0.241162	1.66215	4.90261
ZNF583	3.03961	1.18754	0.390687	2.27763	4.90261
NEMF	3.0396	0.553057	0.181951	1.46719	4.90261
TMEM237	3.03955	0.755092	0.248422	1.68774	4.90261
DUSP11	3.039	0.809787	0.266465	1.75295	4.90261
METRNL	3.03881	0.962777	0.316827	1.94906	4.90261
PPAPDC2	3.03876	1.16218	0.382452	2.23795	4.90261
LINC01578	3.03849	0.393186	0.129402	1.31329	4.90261
MYC	3.03773	0.476607	0.156896	1.39147	4.90261
ZKSCAN1	3.03719	0.757318	0.249348	1.69034	4.90261
MTMR1	3.0361	1.06467	0.350671	2.0917	4.90261
CYP20A1	3.03604	0.468938	0.154457	1.38409	4.90261
PUS3	3.03432	0.711352	0.234436	1.63734	4.90261
ZNF180	3.03424	1.00878	0.332467	2.01221	4.90261
MRRF	3.03316	0.728242	0.240094	1.65662	4.90261
PVALB	3.03264	1.6642	0.548762	3.16937	4.90261
lnc-PMM2-5	3.03215	1.05932	0.349361	2.08394	4.90261
UNC50	3.03138	0.823115	0.271531	1.76922	4.90261
ZNF492	3.03112	1.13297	0.373778	2.19309	4.90261
DARS2	3.03025	1.00066	0.330224	2.00092	4.90261
PRR3	3.02999	0.915353	0.302097	1.88603	4.90261
GTF3C6	3.02675	0.651597	0.215279	1.57091	4.90261
SNX33	3.02655	0.875553	0.28929	1.83471	4.90261
XYLT1	3.02515	1.40825	0.465516	2.65416	4.90261
TMEM156	3.02357	1.04416	0.34534	2.06217	4.90261
NANS	3.02336	0.500116	0.165417	1.41433	4.90261
PRDM4	3.02082	0.34107	0.112907	1.2667	4.90261
PEPD	3.02005	0.789191	0.261317	1.72811	4.90261
FCER1A	3.01999	1.19598	0.396022	2.29101	4.90261
NDUFC2	3.01995	0.898872	0.297645	1.86461	4.90261
DCAF17	3.01757	0.828447	0.274541	1.77577	4.90261
FBXO8	3.01738	0.477484	0.158245	1.39231	4.90261
DDX19A	3.01567	0.671892	0.2228	1.59316	4.90261
GOSR2	3.01504	0.560031	0.185746	1.4743	4.90261
ERCC3	3.013	0.669211	0.222108	1.5902	4.90261
SETD7	3.01255	0.802788	0.266481	1.74447	4.90261
IL13RA1	3.01243	1.0863	0.360605	2.12329	4.90261
lnc-PCDH7-13	3.01048	0.77722	0.258172	1.71383	4.90261
ZNF616	3.00936	1.02717	0.341325	2.03802	4.90261
ADCY7	3.00861	0.785425	0.261059	1.7236	4.90261
METTL13	3.00815	0.583005	0.193808	1.49797	4.90261
ND3	3.00799	0.835108	0.27763	1.78399	4.90261
MRVI1	3.00652	1.43221	0.476369	2.6986	4.90261
LINC01127	3.00646	1.46583	0.487561	2.76223	4.90261
CCDC85A	3.00624	1.52462	0.507152	2.87711	4.90261
DLGAP1-AS3	3.00598	0.547402	0.182104	1.46145	4.90261
HNRNPD	3.00527	0.904044	0.30082	1.8713	4.90261
AP4E1	3.00501	0.677511	0.22546	1.59938	4.90261
XLOC	3.00449	0.733197	0.244034	1.66232	4.90261
UEVLD	3.00382	0.901317	0.300056	1.86777	4.90261
GTF3C2	3.00304	0.515015	0.171498	1.42901	4.90261
KLHL20	3.00207	0.541069	0.180232	1.45505	4.90261
GORASP2	3.00203	0.605675	0.201755	1.52169	4.90261
PPAP2B	3.00078	1.40582	0.468483	2.64968	4.90261
MRPS28	3.00002	0.453333	0.15111	1.3692	4.90261
ZNF438	2.99926	0.727826	0.242668	1.65614	4.90261
NUP160	2.99908	0.66556	0.221921	1.58618	4.90261
LPCAT3	2.99776	0.878986	0.293215	1.83908	4.90261
MGC27345	2.99737	0.585601	0.195372	1.50066	4.90261
OSTCP1	2.99648	0.653715	0.218161	1.57321	4.90261
NIFK-AS1	2.99539	0.590835	0.197248	1.50612	4.90261
HADHB	2.99434	0.66332	0.221524	1.58372	4.90261
MIR181A2HG	2.99382	0.894851	0.2989	1.85942	4.90261
lnc-PRR14-1	2.99372	0.572414	0.191205	1.48701	4.90261
HMGCR	2.99317	0.923681	0.308597	1.89695	4.90261
TLE3	2.99271	1.0639	0.355499	2.09058	4.90261
lnc-NPAT-2	2.99238	1.02498	0.342531	2.03494	4.90261
MATR3	2.99232	0.510108	0.170472	1.42416	4.90261
TTC13	2.99151	1.21522	0.406223	2.32176	4.90261
lnc-SLC6A12-4	2.99009	1.72524	0.576985	3.30635	4.90261
TMEM150A	2.98997	0.514733	0.172153	1.42873	4.90261
lnc-AC073263.1-2	2.9887	0.592908	0.198383	1.50828	4.90261
TMEM209	2.98733	0.563327	0.188572	1.47767	4.90261
HNRNPA1L2	2.98705	0.608732	0.20379	1.52492	4.90261
CACNG3	2.985	0.582074	0.195	1.497	4.90261
ZBTB18	2.98411	1.24298	0.416532	2.36687	4.90261
STOML1	2.98392	0.600954	0.201397	1.51672	4.90261
AP5M1	2.98343	0.65293	0.218852	1.57236	4.90261
TPR	2.98324	0.69756	0.233827	1.62176	4.90261
SH3KBP1	2.98322	0.845314	0.283356	1.79666	4.90261
C14orf169	2.98306	0.594634	0.199337	1.51009	4.90261
GRIN2D	2.98164	1.44349	0.484125	2.71977	4.90261
NOL8	2.98122	0.609108	0.204315	1.52532	4.90261
MTMR11	2.98117	1.46502	0.491424	2.76067	4.90261
UPRT	2.98084	0.733872	0.246196	1.6631	4.90261
MTERF4	2.9804	0.833421	0.279634	1.78191	4.90261
SNRPF	2.98031	0.723711	0.242831	1.65142	4.90261
DPM1	2.97991	0.744643	0.249888	1.67556	4.90261
PPP2CB	2.97967	0.521607	0.175055	1.43555	4.90261
NSMCE1	2.97964	0.60741	0.203853	1.52352	4.90261
MED14	2.97791	0.433748	0.145655	1.35074	4.90261
2010-09-01	2.9755	1.52841	0.513666	2.88469	4.90261
ZNF565	2.97522	0.839626	0.282206	1.78959	4.90261
SLC25A32	2.97522	0.619825	0.208329	1.53669	4.90261
TANGO6	2.97403	0.707513	0.237897	1.63299	4.90261
DBR1	2.97398	1.07722	0.362215	2.10997	4.90261
MAP7D3	2.97284	0.838209	0.281956	1.78783	4.90261
AGGF1	2.97258	1.04739	0.35235	2.06678	4.90261
CSTF2	2.97203	0.724934	0.243919	1.65283	4.90261
STX7	2.96954	0.400879	0.134997	1.32031	4.90261
LRP12	2.9692	1.23239	0.415056	2.34955	4.90261
SLC25A4	2.96891	0.565473	0.190465	1.47987	4.90261
SEL1L3	2.96877	0.960249	0.32345	1.94565	4.90261
MFSD2A	2.96806	1.64278	0.553487	3.12268	4.90261
NUP35	2.96688	0.454667	0.153247	1.37047	4.90261
ZNF644	2.96564	0.434233	0.146421	1.35119	4.90261
ZYG11B	2.96552	1.23279	0.415708	2.35022	4.90261
HAVCR2	2.96529	1.27617	0.43037	2.42195	4.90261
ISCA2	2.96525	0.577623	0.194797	1.49239	4.90261
PEX11B	2.96486	0.641217	0.216272	1.55964	4.90261
AQR	2.96197	0.904465	0.305359	1.87185	4.90261
RWDD2A	2.96042	0.844857	0.285384	1.79609	4.90261
PARP14	2.9597	0.929749	0.314136	1.90494	4.90261
ZNF10	2.95948	0.836572	0.282675	1.7858	4.90261
SMARCAD1	2.95891	0.712805	0.240902	1.63899	4.90261
ZNF773	2.95801	0.742836	0.251127	1.67346	4.90261
MTM1	2.95739	0.795417	0.268959	1.73558	4.90261
IFIH1	2.95725	0.746765	0.25252	1.67803	4.90261
ZNF559	2.95702	1.07064	0.362066	2.10036	4.90261
AP3B1	2.95679	0.583795	0.197442	1.49879	4.90261
DUSP10	2.95612	1.10369	0.373358	2.14904	4.90261
CHMP1B	2.95511	0.653447	0.221124	1.57292	4.90261
CMC4	2.95446	0.607086	0.205481	1.52318	4.90261
RAB27B	2.95329	1.14318	0.387086	2.20867	4.90261
CHD6	2.95208	0.78705	0.266609	1.72554	4.90261
KLF2	2.95204	1.01038	0.342265	2.01444	4.90261
MFSD1	2.95133	0.719053	0.243637	1.6461	4.90261
CX3CR1	2.95113	1.24492	0.421845	2.37005	4.90261
LOC283683	2.94916	1.06785	0.362085	2.0963	4.90261
ZNF836	2.94878	0.740685	0.251183	1.67097	4.90261
ZNF157	2.94741	0.472311	0.160246	1.38733	4.90261
TEK	2.94736	1.65064	0.56004	3.13973	4.90261
CCNG2	2.94655	0.754777	0.256156	1.68737	4.90261
ZNF518B	2.94473	0.784786	0.266505	1.72284	4.90261
SIRT4	2.94439	1.01117	0.343423	2.01554	4.90261
lnc-FAM70A-1	2.94344	0.557404	0.189371	1.47162	4.90261
ZCCHC9	2.94287	0.721257	0.245086	1.64862	4.90261
SBNO2	2.94146	0.432872	0.147163	1.34992	4.90261
SCO1	2.9406	0.664788	0.226072	1.58533	4.90261
GIMAP7	2.94015	1.01191	0.344169	2.01658	4.90261
ATG12	2.93948	0.510756	0.173757	1.4248	4.90261
PDCD2	2.93878	0.356042	0.121153	1.27991	4.90261
NUAK2	2.93791	0.992783	0.337922	1.99002	4.90261
JAG1	2.93727	1.42123	0.483859	2.67813	4.90261
OTULIN	2.93603	1.15236	0.392488	2.22277	4.90261
NT5C3A	2.93581	0.390215	0.132916	1.31059	4.90261
GLOD4	2.9355	0.694863	0.23671	1.61873	4.90261
TCF7L2	2.93544	0.41047	0.139832	1.32912	4.90261
LOC101927413	2.9354	1.12815	0.384327	2.18579	4.90261
SOCS2	2.93466	0.926267	0.315631	1.90035	4.90261
TRIO	2.93231	0.98109	0.334579	1.97396	4.90261
NUP93	2.93138	0.644659	0.219917	1.56337	4.90261
SLC25A17	2.93126	0.613434	0.209273	1.5299	4.90261
VTA1	2.93074	0.671592	0.229154	1.59283	4.90261
CCDC93	2.93023	0.831455	0.283751	1.77948	4.90261
FUS	2.92957	0.837752	0.285964	1.78726	4.90261
C11orf73	2.92678	0.546296	0.186654	1.46033	4.90261
CCR2	2.92661	1.62418	0.554969	3.08266	4.90261
TMEM131	2.92544	0.905542	0.309541	1.87325	4.90261
SDCCAG3	2.92537	0.345639	0.118152	1.27071	4.90261
C1R	2.92415	0.604689	0.206791	1.52065	4.90261
PP7080	2.9233	0.75174	0.257154	1.68382	4.90261
GFM1	2.9231	0.379964	0.129987	1.30131	4.90261
ZBTB14	2.92285	1.18681	0.406045	2.27648	4.90261
TRAF3IP3	2.92227	0.615286	0.210551	1.53186	4.90261
TAF1B	2.92074	0.457492	0.156636	1.37315	4.90261
SLC12A2	2.9207	0.890559	0.304913	1.85389	4.90261
FNBP1	2.92026	0.775673	0.265618	1.71199	4.90261
FAM175B	2.91749	0.70928	0.243113	1.63499	4.90261
NAE1	2.91631	0.621375	0.213069	1.53834	4.90261
PRKCA	2.91624	0.967665	0.331819	1.95567	4.90261
DHX36	2.91616	0.501516	0.171979	1.4157	4.90261
CWF19L2	2.91574	0.562522	0.192926	1.47685	4.90261
ABHD15	2.91573	0.947863	0.325086	1.92901	4.90261
LYN	2.9154	1.2791	0.43874	2.42688	4.90261
ARHGAP1	2.91511	0.743316	0.254987	1.67402	4.90261
COTL1	2.91466	1.23522	0.423795	2.35417	4.90261
ABHD12	2.91389	1.26737	0.43494	2.40722	4.90261
ATP6V1H	2.91329	0.991178	0.340227	1.98781	4.90261
IFFO2	2.91317	0.930637	0.319458	1.90612	4.90261
ARHGEF7	2.91249	0.339307	0.116501	1.26515	4.90261
MBLAC2	2.91239	1.18132	0.40562	2.26784	4.90261
CENPBD1	2.91115	0.527514	0.181205	1.44144	4.90261
ZNF627	2.91062	0.395506	0.135884	1.3154	4.90261
TMTC4	2.91061	1.09034	0.374607	2.12924	4.90261
TMEM5	2.91061	0.716836	0.246284	1.64357	4.90261
CRAMP1L	2.91056	1.04345	0.358505	2.06115	4.90261
CD48	2.90999	0.921623	0.31671	1.89424	4.90261
SMYD2	2.90968	0.613728	0.210926	1.53021	4.90261
KIAA0226	2.90889	0.515805	0.17732	1.42979	4.90261
PLEK	2.90846	1.18349	0.406914	2.27126	4.90261
IK	2.90842	0.573646	0.197237	1.48828	4.90261
C5orf15	2.90818	0.99134	0.34088	1.98803	4.90261
PTEN	2.90801	0.678349	0.233269	1.60031	4.90261
LAMTOR3	2.9068	0.748733	0.25758	1.68032	4.90261
RNF44	2.90578	0.781162	0.268831	1.71851	4.90261
CEP135	2.90552	0.504134	0.173509	1.41827	4.90261
CD36	2.90545	0.622153	0.214133	1.53917	4.90261
METTL21B	2.90531	1.22261	0.420819	2.33368	4.90261
ZIC4	2.90523	0.783734	0.269767	1.72158	4.90261
ARMCX5	2.90502	0.812091	0.279548	1.75575	4.90261
UBA6	2.905	1.30996	0.450934	2.47935	4.90261
MRPL19	2.90493	0.532319	0.183247	1.44625	4.90261
ARFGAP3	2.90419	0.975843	0.336012	1.96679	4.90261
XLOC	2.90416	0.398841	0.137334	1.31845	4.90261
GRAMD3	2.90408	0.685545	0.236063	1.60831	4.90261
DDX28	2.90392	0.570276	0.196382	1.48481	4.90261
WIPI1	2.90053	0.562344	0.193877	1.47667	4.90261
GGA2	2.89994	0.512065	0.176578	1.42609	4.90261
KAT6A	2.8991	0.835005	0.288022	1.78386	4.90261
POP4	2.89881	0.601293	0.207427	1.51708	4.90261
2015-09-01	2.89772	0.64859	0.223828	1.56764	4.90261
CALM2	2.89688	0.797279	0.27522	1.73782	4.90261
SERBP1	2.8964	0.29028	0.100221	1.22288	4.90261
C11orf57	2.89617	0.462232	0.159601	1.37767	4.90261
AP5S1	2.89579	0.769374	0.265687	1.70453	4.90261
CCDC51	2.89564	0.476172	0.164445	1.39105	4.90261
lnc-INADL-1	2.89558	0.640622	0.221242	1.559	4.90261
TRAPPC2	2.89554	0.262669	0.090715	1.1997	4.90261
POTEKP	2.8953	0.806868	0.278682	1.74941	4.90261
TAF9B	2.89482	0.926947	0.320209	1.90125	4.90261
SSBP1	2.89438	0.618523	0.213698	1.5353	4.90261
ITCH	2.89418	1.09374	0.377911	2.13427	4.90261
BAHD1	2.89264	0.562668	0.194517	1.477	4.90261
TCHH	2.89253	0.815298	0.281863	1.75966	4.90261
DIP2B	2.89243	0.944595	0.326575	1.92465	4.90261
C20orf194	2.89197	1.5428	0.533477	2.91359	4.90261
OXCT1	2.89096	0.814621	0.281782	1.75884	4.90261
ST6GAL1	2.89044	0.366508	0.1268	1.28923	4.90261
lnc-LMTK3-1	2.89004	0.645367	0.223308	1.56414	4.90261
CDK17	2.88938	0.71704	0.248164	1.64381	4.90261
ERLIN2	2.88928	1.00634	0.348303	2.00881	4.90261
DAB2	2.88903	1.03181	0.357148	2.04459	4.90261
NIPSNAP1	2.88649	0.872735	0.302352	1.83113	4.90261
MAP2K1	2.88573	0.767129	0.265835	1.70188	4.90261
TRNAU1AP	2.88546	0.572382	0.198368	1.48698	4.90261
ACTR6	2.88375	0.510027	0.176862	1.42408	4.90261
RBFA	2.88063	0.493733	0.171397	1.40808	4.90261
GCSAML	2.88019	1.32013	0.458348	2.49689	4.90261
STAM2	2.87953	1.24801	0.433407	2.37513	4.90261
IMPACT	2.87871	0.79666	0.276742	1.73707	4.90261
HNRNPU	2.87816	0.644521	0.223935	1.56322	4.90261
IGF2R	2.8761	1.24134	0.431604	2.36417	4.90261
PRRC1	2.87603	0.847416	0.294648	1.79927	4.90261
RPF2	2.87596	0.683292	0.237587	1.6058	4.90261
SYNPO	2.87429	0.618802	0.215288	1.5356	4.90261
RGAG4	2.87399	1.19466	0.415679	2.28891	4.90261
SF3B2	2.87396	0.60481	0.210445	1.52078	4.90261
TP53BP1	2.87234	0.730884	0.254456	1.65966	4.90261
EXOG	2.87199	0.578756	0.201517	1.49356	4.90261
PSMD5	2.87167	0.567473	0.197611	1.48193	4.90261
NPTN	2.87149	0.649114	0.226055	1.5682	4.90261
CARKD	2.87099	0.480991	0.167535	1.3957	4.90261
NKAP	2.87035	0.553326	0.192773	1.46746	4.90261
PAK2	2.87015	1.01731	0.354446	2.02414	4.90261
TUBE1	2.87014	0.443496	0.154521	1.3599	4.90261
MAK16	2.86965	0.601144	0.209483	1.51692	4.90261
lnc-WDR34-1	2.86923	0.635475	0.221479	1.55345	4.90261
B3GALT6	2.86916	0.625192	0.217901	1.54242	4.90261
ARMC8	2.86807	0.424776	0.148105	1.34236	4.90261
CD59	2.86798	1.45115	0.505985	2.73427	4.90261
TSPYL4	2.86794	0.711687	0.248153	1.63772	4.90261
LARS2	2.86432	0.792152	0.276559	1.73166	4.90261
STK38	2.86231	0.674211	0.235547	1.59572	4.90261
HTR7	2.86101	1.0125	0.353897	2.01741	4.90261
PARP9	2.86075	1.11231	0.388818	2.16192	4.90261
C2orf47	2.86065	0.566565	0.198055	1.48099	4.90261
ZNF740	2.86028	1.00923	0.352843	2.01283	4.90261
NARS2	2.85989	0.60448	0.211365	1.52043	4.90261
SLC9A9	2.85974	0.888884	0.310826	1.85174	4.90261
PRKY	2.85943	0.710404	0.248443	1.63626	4.90261
CD180	2.85873	1.18322	0.413898	2.27083	4.90261
SNW1	2.85755	0.629262	0.220211	1.54677	4.90261
MEAF6	2.85702	0.54079	0.189285	1.45477	4.90261
GOLGA2P9	2.85653	0.942597	0.329979	1.92198	4.90261
KIAA1429	2.85638	0.696664	0.243897	1.62075	4.90261
SLC4A1AP	2.85544	0.74527	0.261	1.67629	4.90261
GADD45B	2.8545	1.16526	0.408218	2.24273	4.90261
ZNF182	2.8543	0.466703	0.163509	1.38195	4.90261
ACTG1P20	2.8542	1.05123	0.368312	2.0723	4.90261
TMEM14C	2.85416	0.467318	0.163732	1.38254	4.90261
F2RL1	2.85371	1.2452	0.436344	2.37051	4.90261
TMEM161B	2.85332	0.879913	0.308382	1.84026	4.90261
NECAP2	2.8533	0.526517	0.184529	1.44045	4.90261
TMCO1	2.85324	0.873047	0.305984	1.83153	4.90261
GCH1	2.8526	0.789573	0.27679	1.72856	4.90261
SRBD1	2.85246	0.774849	0.271643	1.71101	4.90261
RPS24	2.85225	0.416989	0.146196	1.33514	4.90261
MKRN2	2.85215	0.876721	0.30739	1.8362	4.90261
ITM2B	2.85148	0.5897	0.206805	1.50493	4.90261
SLC39A10	2.85116	1.17891	0.413484	2.26405	4.90261
WDR12	2.85115	0.387075	0.135761	1.30774	4.90261
IFNAR1	2.85114	0.913772	0.320494	1.88396	4.90261
lnc-MYO1G-1	2.85011	0.891028	0.31263	1.8545	4.90261
SYT11	2.84967	0.967335	0.339455	1.95523	4.90261
TMEM138	2.84938	0.663357	0.232808	1.58376	4.90261
TMEM260	2.84895	1.17358	0.411934	2.25571	4.90261
STAP1	2.84838	0.992268	0.348363	1.98931	4.90261
RNF157	2.84768	0.484439	0.170117	1.39904	4.90261
CSK	2.84747	0.769382	0.270199	1.70454	4.90261
APBB1IP	2.84706	1.10974	0.389783	2.15806	4.90261
KIFAP3	2.84665	0.801024	0.281392	1.74234	4.90261
MCPH1	2.84629	0.813459	0.285796	1.75742	4.90261
WDR11-AS1	2.84596	0.840979	0.295499	1.79127	4.90261
CNOT10	2.84546	0.623998	0.219296	1.54114	4.90261
HS2ST1	2.84502	0.63421	0.22292	1.55209	4.90261
ANKMY2	2.84491	1.11053	0.390357	2.15925	4.90261
PANX1	2.8445	0.987395	0.347124	1.9826	4.90261
BDP1	2.84404	0.915002	0.321727	1.88557	4.90261
DPYSL2	2.84364	1.027	0.361158	2.03779	4.90261
LOC100507468	2.84344	0.2485	0.0873942	1.18797	6.29426
DET1	2.8427	0.538519	0.189439	1.45248	6.29426
NECAP1	2.84135	0.486104	0.171082	1.40066	6.29426
SDHD	2.84127	0.480859	0.169241	1.39557	6.29426
ERC1	2.84115	1.13908	0.400922	2.2024	6.29426
SMARCA5	2.83951	0.274506	0.0966735	1.20958	6.29426
RBL2	2.83835	0.441445	0.155529	1.35796	6.29426
ZMYM2	2.83756	0.487338	0.171745	1.40186	6.29426
ZFP62	2.83707	0.619224	0.218262	1.53605	6.29426
FAM157A	2.83705	1.54059	0.543027	2.90914	6.29426
NUP155	2.83651	0.642507	0.226513	1.56104	6.29426
IMPAD1	2.8361	0.756383	0.266698	1.68925	6.29426
ZNF26	2.8356	0.812701	0.286606	1.7565	6.29426
EIF3M	2.8354	0.817947	0.288477	1.7629	6.29426
ZNF91	2.83489	0.674899	0.238068	1.59648	6.29426
HGD	2.83451	0.904082	0.318955	1.87135	6.29426
lnc-MRE11A-1	2.8339	0.545855	0.192616	1.45989	6.29426
HCLS1	2.83377	1.21848	0.429985	2.32701	6.29426
PID1	2.83356	0.704306	0.248559	1.62936	6.29426
lnc-ZNF841-1	2.83354	1.03686	0.365923	2.05175	6.29426
ANO2	2.83289	0.549097	0.193829	1.46317	6.29426
ATP2B4	2.83252	0.572756	0.202207	1.48736	6.29426
CBFB	2.8322	0.729263	0.25749	1.65779	6.29426
ANKRD28	2.83204	0.92638	0.327107	1.9005	6.29426
ISOC1	2.83189	0.467038	0.164921	1.38227	6.29426
DGCR14	2.83179	0.893774	0.315622	1.85803	6.29426
BTN2A2	2.83121	0.671411	0.237147	1.59263	6.29426
MRPS33	2.83024	0.487071	0.172095	1.4016	6.29426
ZNF350	2.82779	0.82899	0.293158	1.77644	6.29426
TGFBR2	2.82743	1.29899	0.459424	2.46056	6.29426
EPPK1	2.82697	0.676728	0.239383	1.59851	6.29426
ATP6V1G1	2.82609	0.337108	0.119284	1.26322	6.29426
WDR75	2.82602	0.605815	0.214371	1.52184	6.29426
BCAS2	2.82567	0.428589	0.151677	1.34592	6.29426
GPAM	2.82557	0.881864	0.312102	1.84275	6.29426
EEF2K	2.82555	0.684709	0.242328	1.60738	6.29426
UTP14A	2.82351	0.480247	0.170088	1.39498	6.29426
IRF9	2.82317	0.594536	0.210592	1.50999	6.29426
WDR60	2.82305	0.717506	0.25416	1.64434	6.29426
RPL27	2.82245	0.666107	0.236003	1.58679	6.29426
ACTG1	2.82131	1.0365	0.367382	2.05124	6.29426
SUCLA2	2.81906	0.849064	0.301187	1.80133	6.29426
ZZEF1	2.81889	0.688615	0.244286	1.61173	6.29426
CBX3P2	2.81854	0.98775	0.350447	1.98309	6.29426
NCK1	2.81804	0.662583	0.235122	1.58291	6.29426
FAM71E1	2.81772	1.25514	0.445444	2.3869	6.29426
RPS6	2.81719	0.788959	0.280052	1.72783	6.29426
PSMB10	2.81661	0.993624	0.352772	1.99118	6.29426
TCAIM	2.81563	0.920729	0.327006	1.89307	6.29426
CYP2U1	2.81555	1.15076	0.408717	2.22031	6.29426
ELP4	2.81397	0.768057	0.272944	1.70297	6.29426
SLC25A15	2.81354	0.931682	0.331142	1.9075	6.29426
URI1	2.81272	0.573942	0.204053	1.48859	6.29426
CYLD	2.81266	0.674337	0.239751	1.59586	6.29426
CNTLN	2.81243	0.7433	0.264292	1.674	6.29426
CLSTN1	2.80937	0.856251	0.304784	1.81033	6.29426
LITAF	2.80935	1.19846	0.426597	2.29494	6.29426
TRIM8	2.80888	0.907082	0.322934	1.87525	6.29426
BCOR	2.80783	0.548679	0.19541	1.46275	6.29426
CCT4	2.80737	0.659988	0.235091	1.58007	6.29426
SNAPIN	2.80587	0.694908	0.247663	1.61878	6.29426
KLHL42	2.80489	1.13781	0.405651	2.20046	6.29426
ARHGAP18	2.8045	0.989234	0.352731	1.98513	6.29426
TADA1	2.80403	0.681188	0.242932	1.60346	6.29426
NUBPL	2.8034	0.575715	0.205363	1.49042	6.29426
SAMD8	2.80014	1.41504	0.505345	2.66667	6.29426
MED30	2.79991	0.438175	0.156496	1.35489	6.29426
SPSB1	2.79988	0.419285	0.149751	1.33726	6.29426
ASAP2	2.79942	1.21339	0.433442	2.31881	6.29426
KCNJ15	2.79918	1.51422	0.54095	2.85644	6.29426
EFNB1	2.79892	0.766228	0.273759	1.70082	6.29426
ACSL5	2.79878	0.714414	0.255259	1.64082	6.29426
TPP2	2.79767	0.682118	0.243817	1.60449	6.29426
ARMC3	2.79731	0.765545	0.273672	1.70001	6.29426
SF1	2.79706	0.603333	0.215702	1.51922	6.29426
TRMT112	2.79559	0.421153	0.150649	1.339	6.29426
BRWD3	2.79556	0.620047	0.221797	1.53693	6.29426
ZNF821	2.79514	0.691995	0.247571	1.61552	6.29426
KIAA0196	2.7948	0.734334	0.26275	1.66363	6.29426
AHR	2.79468	1.12564	0.402781	2.18199	6.29426
LOC100507195	2.79438	0.652812	0.233616	1.57223	6.29426
LANCL1	2.79428	0.610588	0.218513	1.52688	6.29426
SPPL3	2.7941	0.50114	0.179357	1.41533	6.29426
CHD7	2.79359	0.965205	0.345508	1.95234	6.29426
FBXL3	2.79357	0.434654	0.155591	1.35159	6.29426
MTA3	2.79355	0.829626	0.296979	1.77722	6.29426
lnc-TRAPPC8-2	2.79339	0.518089	0.18547	1.43206	6.29426
MYO5A	2.79308	0.821535	0.294132	1.76729	6.29426
SLC8A3	2.79256	1.28611	0.46055	2.4387	6.29426
DPH5	2.79191	0.700037	0.250737	1.62455	6.29426
NUP205	2.79162	0.656172	0.235051	1.5759	6.29426
SNRK	2.79117	0.763382	0.273499	1.69747	6.29426
PITPNC1	2.79116	0.747336	0.267751	1.67869	6.29426
BLZF1	2.79077	0.66959	0.23993	1.59062	6.29426
DDX1	2.79028	0.423766	0.151872	1.34142	6.29426
IQSEC1	2.79008	0.866546	0.310581	1.82329	6.29426
FIP1L1	2.78991	0.633445	0.227049	1.55126	6.29426
PCGF6	2.78911	1.04931	0.376215	2.06954	6.29426
DENND4B	2.78839	0.881149	0.316006	1.84184	6.29426
URB2	2.78837	0.723352	0.259417	1.65101	6.29426
TIMMDC1	2.78794	0.52232	0.18735	1.43626	6.29426
PYCR2	2.78757	0.524772	0.188254	1.43871	6.29426
LIX1L	2.78732	0.663367	0.237995	1.58377	6.29426
GNA13	2.78692	0.882479	0.31665	1.84354	6.29426
MCL1	2.78687	0.815626	0.292667	1.76006	6.29426
lnc-MYO6-1	2.78659	0.964204	0.346016	1.95099	6.29426
PDE6B	2.78618	0.612354	0.219782	1.52875	6.29426
ND2	2.78599	0.645447	0.231676	1.56422	6.29426
GBP2	2.78553	0.849885	0.305107	1.80236	6.29426
RIMS3	2.78447	0.472369	0.169644	1.38739	6.29426
CRYZL1	2.78443	0.671275	0.241082	1.59248	6.29426
LRRC40	2.78421	0.624497	0.224299	1.54167	6.29426
ZDHHC21	2.7841	0.772344	0.277413	1.70804	6.29426
TLDC1	2.78395	0.62744	0.225377	1.54482	6.29426
NEXN-AS1	2.78357	0.515374	0.185149	1.42936	6.29426
MSL3	2.78245	1.15753	0.416011	2.23075	6.29426
CDC23	2.78245	0.500305	0.179807	1.41451	6.29426
UTRN	2.78242	0.759124	0.272829	1.69246	6.29426
SQLE	2.78177	0.775438	0.278757	1.71171	6.29426
SMIM7	2.78144	0.67265	0.241835	1.594	6.29426
MTO1	2.78143	0.611155	0.219727	1.52748	6.29426
ZBTB40	2.78119	0.631519	0.227068	1.5492	6.29426
TP53	2.78023	0.90402	0.32516	1.87127	6.29426
BRIX1	2.77936	0.513966	0.184922	1.42797	6.29426
KLHL23	2.77899	0.755254	0.271773	1.68793	6.29426
E2F3	2.77842	0.752435	0.270814	1.68463	6.29426
C18orf21	2.77821	0.510588	0.183783	1.42463	6.29426
TRAM2	2.77657	0.814778	0.293448	1.75903	6.29426
AASDH	2.77655	0.850522	0.306324	1.80315	6.29426
PHKB	2.7765	0.65282	0.235123	1.57224	6.29426
TCTN3	2.776	0.292802	0.105476	1.22502	6.29426
RNF138P1	2.77584	0.844785	0.304335	1.796	6.29426
ZNF14	2.77579	0.634667	0.228644	1.55258	6.29426
POLR3GL	2.7755	0.531637	0.191546	1.44557	6.29426
MBTPS2	2.77533	1.20273	0.433364	2.30175	6.29426
ATP6V0A1	2.77517	0.627977	0.226284	1.5454	6.29426
TNFSF13B	2.77496	1.2465	0.449195	2.37265	6.29426
FAM217B	2.77455	1.19358	0.430187	2.28719	6.29426
2001-03-01	2.77403	1.36762	0.493006	2.58044	6.29426
KIAA1324L	2.77229	1.51094	0.545015	2.84996	6.29426
RRBP1	2.77162	0.638615	0.230412	1.55683	6.29426
LINC00674	2.77084	0.753581	0.271968	1.68597	6.29426
HMGN4	2.77037	0.745019	0.268924	1.676	6.29426
TAF12	2.76963	0.713619	0.257658	1.63991	6.29426
C15orf39	2.76889	1.00357	0.362445	2.00495	6.29426
PPP1R9A	2.76849	1.03251	0.37295	2.04558	6.29426
LAMP1	2.76813	0.829198	0.299552	1.7767	6.29426
lnc-C3orf52-1	2.76742	0.884945	0.319773	1.84669	6.29426
VCPKMT	2.76647	0.834419	0.301618	1.78314	6.29426
TECPR1	2.76633	0.504579	0.1824	1.41871	6.29426
EBAG9	2.76586	0.285617	0.103265	1.21893	6.29426
JAK1	2.76479	0.606474	0.219356	1.52253	6.29426
UBXN4	2.76446	0.814354	0.29458	1.75851	6.29426
RPL23P8	2.76442	0.78711	0.284728	1.72561	6.29426
SMU1	2.764	0.753157	0.272488	1.68548	6.29426
UBR3	2.76351	0.804581	0.291144	1.74664	6.29426
PPAPDC3	2.7633	0.762214	0.275835	1.69609	6.29426
B3GNT3	2.76278	1.18988	0.430681	2.28133	6.29426
CLEC4C	2.7624	0.842006	0.30481	1.79254	6.29426
SUV39H2	2.76225	0.479266	0.173505	1.39403	6.29426
WDFY1	2.76225	0.749689	0.271405	1.68143	6.29426
CNTRL	2.76194	0.523555	0.18956	1.43749	6.29426
ZNF605	2.76185	0.528618	0.1914	1.44255	6.29426
STAT2	2.76122	0.911517	0.330114	1.88102	6.29426
MED11	2.76046	0.343216	0.124333	1.26858	6.29426
ACTR10	2.76013	0.665776	0.241212	1.58642	6.29426
PAXBP1-AS1	2.75995	0.866532	0.313967	1.82327	6.29426
CHD4	2.75968	0.505666	0.183234	1.41978	6.29426
TMEM200A	2.75925	1.24509	0.451241	2.37033	6.29426
lnc-C1orf123-1	2.7591	0.683936	0.247883	1.60652	6.29426
LENG9	2.75862	0.840341	0.304623	1.79047	6.29426
JRKL	2.75846	0.964065	0.349494	1.9508	6.29426
RPL23AP53	2.75817	0.891365	0.323173	1.85493	6.29426
RPA2	2.75692	0.550416	0.199649	1.46451	6.29426
RPL14	2.75678	0.731263	0.26526	1.66009	6.29426
HOXD11	2.75602	0.340701	0.123621	1.26637	6.29426
HBD	2.75579	0.14197	0.051517	1.10341	6.29426
TUBGCP5	2.7546	0.996925	0.361913	1.99574	6.29426
MEOX1	2.75352	1.1002	0.399562	2.14385	6.29426
CBL	2.75288	1.04819	0.380763	2.06794	6.29426
EPG5	2.75282	0.485762	0.17646	1.40033	6.29426
LMBRD1	2.75262	1.00054	0.363485	2.00075	6.29426
TMX3	2.75237	0.906826	0.329472	1.87492	6.29426
COMMD2	2.75233	0.983867	0.357467	1.97776	6.29426
BEND2	2.75184	0.947498	0.344314	1.92853	6.29426
NAT2	2.75162	1.27522	0.463445	2.42036	6.29426
RAB3A	2.75125	0.445901	0.162072	1.36216	6.29426
PPWD1	2.75121	0.73639	0.26766	1.666	6.29426
ZNF419	2.74977	0.460925	0.167623	1.37642	6.29426
LOC286367	2.74968	0.920511	0.33477	1.89279	6.29426
LOC101929331	2.74966	1.51882	0.552369	2.86557	6.29426
ZBED1	2.74872	0.85802	0.312152	1.81255	6.29426
STK19	2.74816	0.553399	0.201371	1.46754	6.29426
LYPLA1	2.74804	0.933612	0.339738	1.91005	6.29426
ZNF22	2.74779	0.5569	0.202672	1.4711	6.29426
HMHA1	2.74771	1.04251	0.379411	2.05981	6.29426
PRKCB	2.74755	0.786079	0.286102	1.72438	6.29426
CASP7	2.74741	1.01076	0.367896	2.01498	6.29426
UBP1	2.74711	0.805878	0.293355	1.74821	6.29426
PLA2G15	2.74656	0.606895	0.220965	1.52298	6.29426
GATAD2A	2.7464	0.441038	0.160588	1.35758	6.29426
EFR3A	2.74623	0.844673	0.307575	1.79586	6.29426
UBR7	2.74606	0.704978	0.256723	1.63012	6.29426
ETAA1	2.74597	0.632621	0.230382	1.55038	6.29426
FCRLA	2.74578	0.953953	0.347425	1.93717	6.29426
ALG10B	2.74576	0.708361	0.257984	1.63395	6.29426
ZNF765	2.74382	0.651608	0.237482	1.57092	6.29426
REEP5	2.74175	0.857761	0.312851	1.81222	6.29426
FANCF	2.74161	0.629767	0.229707	1.54731	6.29426
SNRNP40	2.74056	0.613777	0.22396	1.53026	6.29426
YTHDF2	2.74055	0.620397	0.226377	1.5373	6.29426
lnc-C20orf197-3	2.74035	1.04217	0.380307	2.05933	6.29426
MAPKAPK5	2.73872	0.725539	0.264919	1.65352	6.29426
LOC100132741	2.73767	0.606664	0.221598	1.52273	6.29426
FCHSD2	2.73672	0.947021	0.346042	1.92789	6.29426
CASP6	2.73557	0.555714	0.203144	1.4699	6.29426
GALK2	2.73437	0.674867	0.246809	1.59645	6.29426
ZFP69	2.73425	0.959651	0.350975	1.94484	6.29426
FLJ27354	2.73401	0.846207	0.309511	1.79777	6.29426
PPIL1	2.73396	0.661502	0.241957	1.58173	6.29426
GLUD1	2.73372	0.759098	0.27768	1.69243	6.29426
LOC101927412	2.73331	0.52411	0.191749	1.43805	6.29426
WIZ	2.73324	0.435507	0.159337	1.35239	6.29426
SETBP1	2.73237	0.506119	0.185231	1.42022	6.29426
FYN	2.73188	0.82586	0.302304	1.77259	6.29426
SRPK2	2.73169	1.19126	0.436088	2.28352	6.29426
MAML2	2.73158	1.37834	0.504595	2.59969	6.29426
HDAC9	2.72934	0.734244	0.269019	1.66353	6.29426
AAR2	2.72916	0.44543	0.163211	1.36172	6.29426
SKAP2	2.7282	1.06924	0.391922	2.09833	6.29426
LOC102723922	2.72785	0.884172	0.324128	1.8457	6.29426
LOC100133315	2.72747	0.944825	0.346411	1.92496	6.29426
RSL1D1	2.72676	0.568026	0.208315	1.48249	6.29426
CTCF	2.72665	0.456692	0.167492	1.37239	6.29426
ERLEC1	2.7262	0.519106	0.190414	1.43307	6.29426
SPP1	2.72599	1.72753	0.633728	3.31161	6.29426
TTC27	2.72572	0.753269	0.276356	1.68561	6.29426
CELF2	2.72525	0.87031	0.319351	1.82806	6.29426
PWP1	2.7247	0.652051	0.239311	1.5714	6.29426
VAPA	2.72416	0.751759	0.275959	1.68384	6.29426
FOXO1	2.72331	0.658242	0.241707	1.57816	6.29426
PIM3	2.72299	1.24128	0.455852	2.36408	6.29426
LARS	2.7205	0.601748	0.22119	1.51755	6.29426
GLUD2	2.72014	0.674131	0.247829	1.59564	6.29426
LOC101928034	2.71984	0.333036	0.122447	1.25966	6.29426
ARRDC3	2.71968	0.805358	0.296122	1.74758	6.29426
LCP1	2.7194	1.32603	0.48762	2.50713	6.29426
GTDC1	2.71884	0.549414	0.202076	1.46349	6.29426
PACSIN1	2.71825	1.51836	0.558582	2.86466	6.29426
EFHC2	2.71779	0.872187	0.320917	1.83044	6.29426
ZNF782	2.71768	0.761036	0.280031	1.69471	6.29426
MDFIC	2.71761	0.82937	0.305184	1.77691	6.29426
AQP9	2.71715	1.58246	0.582398	2.99481	6.29426
SLC35E4	2.71678	0.468794	0.172555	1.38395	6.29426
RTP4	2.71651	0.717087	0.263973	1.64386	6.29426
lnc-FSIP1-1	2.71585	0.913712	0.336437	1.88389	6.29426
ATP8	2.71571	0.692284	0.254918	1.61584	6.29426
MAPRE1	2.71566	0.746899	0.275034	1.67818	6.29426
RPS23	2.7155	0.592866	0.218326	1.50824	6.29426
CCDC97	2.71532	0.605479	0.222987	1.52148	6.29426
OSGEP	2.71501	0.636455	0.234421	1.5545	6.29426
ABHD17B	2.71419	0.558755	0.205864	1.473	6.29426
ARPP19	2.71375	0.573498	0.21133	1.48813	6.29426
GDAP2	2.71315	1.10958	0.408963	2.15782	6.29426
JPH4	2.71314	0.472052	0.173987	1.38708	6.29426
lnc-HMGA1-3	2.71275	1.49206	0.550019	2.81291	6.29426
ZNF251	2.71194	0.866397	0.319475	1.8231	6.29426
ATG10	2.71158	0.640588	0.236241	1.55896	6.29426
SP140L	2.71141	0.909587	0.335467	1.87851	6.29426
ATG3	2.71115	0.499922	0.184395	1.41414	6.29426
FASTKD2	2.71089	0.534633	0.197217	1.44857	6.29426
INAFM2	2.71081	0.690277	0.254638	1.61359	6.29426
DHX15	2.71067	0.586895	0.216512	1.50201	6.29426
PPP6R3	2.71055	0.597584	0.220466	1.51318	6.29426
OSBPL3	2.71046	1.00418	0.370484	2.00581	6.29426
CARD8	2.71012	0.650722	0.240108	1.56995	6.29426
LPXN	2.70944	0.724411	0.267366	1.65223	6.29426
IBTK	2.70935	0.806471	0.297662	1.74893	6.29426
LOC731424	2.70885	2.03601	0.751615	4.10111	6.29426
RNASE6	2.70877	0.961515	0.354964	1.94735	6.29426
CSF1R	2.70795	1.32289	0.488521	2.50167	6.29426
PNPT1	2.70764	0.701223	0.258979	1.62588	6.29426
SFR1	2.70672	0.871481	0.32197	1.82954	6.29426
SLC25A20	2.70663	0.65006	0.240173	1.56923	6.29426
RBMX2	2.706	0.517851	0.191371	1.43182	6.29426
MPZL2	2.70576	0.967652	0.357627	1.95565	6.29426
VPS13C	2.705	0.983983	0.363765	1.97792	6.29426
SPATS2	2.7047	0.916821	0.338974	1.88795	6.29426
RIC8B	2.70388	0.863446	0.319336	1.81938	6.29426
IER2	2.70292	0.93288	0.345138	1.90908	6.29426
ALG10	2.70244	1.36258	0.504203	2.57144	6.29426
SERP1	2.70244	0.551873	0.204213	1.46599	6.29426
TMEM30A	2.7022	0.989719	0.366264	1.9858	6.29426
NAMPT	2.70197	1.31227	0.485673	2.48333	6.29426
LDLRAD2	2.70126	0.823213	0.304752	1.76934	6.29426
UTP23	2.70098	0.373541	0.138299	1.29553	6.29426
lnc-TAF9-2	2.70071	1.04547	0.387109	2.06404	6.29426
RFT1	2.70041	0.298426	0.110511	1.2298	6.29426
MYF6	2.6998	0.729763	0.270302	1.65837	6.29426
SEC23B	2.69968	0.901791	0.334036	1.86838	6.29426
FBXO32	2.69956	0.899686	0.333272	1.86566	6.29426
RASSF5	2.69896	0.796962	0.295285	1.73744	6.29426
PDIA3	2.69884	0.68611	0.254224	1.60894	6.29426
lnc-XXYLT1-1	2.69869	1.12059	0.415234	2.17436	6.29426
NEDD8	2.69816	0.383621	0.142179	1.30461	6.29426
BLOC1S2	2.69799	0.680436	0.252202	1.60262	6.29426
SENP5	2.69762	0.513961	0.190524	1.42797	6.29426
VDAC1	2.6971	0.650608	0.241225	1.56983	6.29426
LOC102723337	2.69659	1.79758	0.666612	3.47636	6.29426
RIPK2	2.69656	0.766817	0.284368	1.70151	6.29426
SNORD114-4	2.69635	0.369639	0.137088	1.29203	6.29426
TRAM1	2.69593	0.838133	0.310888	1.78773	6.29426
DKFZP586I1420	2.69507	0.782312	0.290275	1.71988	6.29426
HCN3	2.69377	0.598096	0.222029	1.51372	6.29426
SNN	2.69368	0.819755	0.304325	1.76511	6.29426
SECTM1	2.69363	1.33586	0.495934	2.52427	6.29426
KBTBD4	2.69353	0.926607	0.344012	1.9008	6.29426
GAB2	2.69292	1.00754	0.374145	2.01048	6.29426
KHK	2.69272	0.756985	0.281123	1.68996	6.29426
SUMO1	2.6927	0.392087	0.145611	1.31229	6.29426
ZNF71	2.69243	1.26225	0.468816	2.3987	6.29426
GANC	2.69234	0.912088	0.338771	1.88177	6.29426
TOMM70A	2.69233	1.04963	0.389857	2.06999	6.29426
RPL17	2.69229	0.668639	0.248353	1.58957	6.29426
ZNF823	2.69229	1.06466	0.395447	2.09167	6.29426
XPA	2.69206	0.617373	0.229331	1.53408	6.29426
HDAC4	2.69113	0.839805	0.312064	1.78981	6.29426
SNX6	2.69025	0.826542	0.307236	1.77343	6.29426
JADE2	2.69012	0.910416	0.338429	1.87959	6.29426
ZNF362	2.6899	0.648677	0.241153	1.56773	6.29426
NCSTN	2.68959	0.80853	0.300615	1.75143	6.29426
RECK	2.68902	0.711919	0.26475	1.63798	6.29426
SLC39A13	2.6889	0.603232	0.224342	1.51912	6.29426
LRPPRC	2.68835	0.614121	0.228438	1.53063	6.29426
ZNF865	2.68764	0.757537	0.28186	1.6906	6.29426
ZNF792	2.68725	0.953622	0.354868	1.93673	6.29426
CBX1	2.68717	0.727085	0.270576	1.65529	6.29426
MRPL24	2.68542	0.502272	0.187036	1.41644	6.29426
C5orf51	2.6852	0.670043	0.249532	1.59112	6.29426
ZBTB20	2.68495	0.762118	0.283848	1.69598	6.29426
HELB	2.68453	0.713305	0.265709	1.63956	6.29426
NUDT16	2.68428	0.820852	0.3058	1.76645	6.29426
BRMS1L	2.68424	1.11383	0.414953	2.1642	6.29426
PDE6D	2.68379	0.768734	0.286436	1.70377	6.29426
PPP6C	2.68336	0.489797	0.182531	1.40425	6.29426
VPS4B	2.68244	0.885071	0.329951	1.84686	6.29426
RAB3GAP1	2.68237	0.398159	0.148436	1.31782	6.29426
ZMYM1	2.68181	1.18649	0.442423	2.27599	6.29426
MAFB	2.6818	1.21786	0.454118	2.32601	6.29426
LOC101927151	2.68153	0.363576	0.135585	1.28661	6.29426
SDPR	2.6813	1.0826	0.403759	2.11785	6.29426
SEMA4D	2.68107	0.715653	0.266928	1.64223	6.29426
GNB5	2.68032	1.13995	0.425305	2.20373	6.29426
ECHDC1	2.68	0.560293	0.209064	1.47457	6.29426
TLR2	2.67929	1.36362	0.508947	2.57329	6.29426
LOC100996664	2.67922	0.921393	0.343904	1.89394	6.29426
SNRPC	2.67911	0.60047	0.224131	1.51621	6.29426
ZNF548	2.67905	1.06004	0.395677	2.08499	6.29426
PIK3R4	2.67869	0.543328	0.202833	1.45733	6.29426
VAV3	2.67868	0.959424	0.35817	1.94453	6.29426
lnc-TIMM9-2	2.67847	0.718831	0.268374	1.64585	6.29426
UBAP1L	2.67827	0.989025	0.369278	1.98484	6.29426
BTF3L4	2.678	0.955813	0.356913	1.93967	6.29426
HNRNPK	2.67721	0.508468	0.189924	1.42254	6.29426
CHMP4A	2.67721	0.336267	0.125603	1.26249	6.29426
SPTY2D1	2.67665	0.606859	0.226723	1.52294	6.29426
STARD4	2.67599	0.898382	0.335719	1.86397	6.29426
EP400	2.67553	1.23279	0.460765	2.35021	6.29426
TMEM109	2.6754	0.764444	0.285731	1.69871	6.29426
CPSF3	2.67528	0.578827	0.216361	1.49363	6.29426
ZFP82	2.67494	1.26282	0.472091	2.39964	6.29426
ZNF727	2.6747	0.53441	0.199801	1.44835	6.29426
SLC4A7	2.67468	1.10397	0.412748	2.14945	6.29426
TPM3	2.67344	0.730748	0.273336	1.6595	6.29426
DNM1L	2.67344	0.674326	0.252232	1.59585	6.29426
DIXDC1	2.67247	1.02385	0.383108	2.03333	6.29426
TSHZ1	2.67228	0.616362	0.23065	1.533	6.29426
SLC22A5	2.67156	1.38605	0.518818	2.61363	6.29426
REPS1	2.67142	0.702736	0.263056	1.62759	6.29426
SELL	2.67133	1.20596	0.451445	2.3069	6.29426
POLR2G	2.67132	0.746389	0.279408	1.67759	6.29426
SPOCK1	2.67124	1.02583	0.38403	2.03614	6.29426
CD38	2.671	0.606215	0.226962	1.52226	6.29426
KIAA0922	2.67027	0.530551	0.198688	1.44448	6.29426
TCHP	2.66928	0.80423	0.301291	1.74621	6.29426
CCDC174	2.66867	0.617874	0.231529	1.53461	6.29426
TSEN15	2.66791	0.302839	0.113512	1.23357	6.29426
ZNF594	2.66743	0.723428	0.271207	1.6511	6.29426
CCDC68	2.66716	0.92753	0.34776	1.90202	6.29426
CTR9	2.66641	0.697248	0.261493	1.62141	6.29426
BUD13	2.66275	0.709979	0.266634	1.63578	6.29426
RYR1	2.66273	1.03893	0.390174	2.0547	6.29426
TP53BP2	2.66254	0.497484	0.186846	1.41175	6.29426
DAPP1	2.66195	0.86751	0.325892	1.82451	6.29426
LYSMD3	2.66129	0.901995	0.338932	1.86865	6.29426
MEX3B	2.66074	1.33224	0.500705	2.51794	6.29426
PSMB3	2.66063	0.830934	0.312307	1.77884	6.29426
HS3ST1	2.66008	1.01646	0.382117	2.02295	6.29426
DUSP22	2.65916	0.735622	0.276636	1.66512	6.29426
NVL	2.65849	0.456249	0.171619	1.37197	6.29426
GEMIN2	2.65848	0.533919	0.200837	1.44786	6.29426
SPARC	2.65842	0.759218	0.28559	1.69257	6.29426
PROK2	2.65812	1.91799	0.721558	3.77897	6.29426
ADO	2.65804	0.793343	0.29847	1.73309	6.29426
RNF125	2.65802	0.816676	0.30725	1.76134	6.29426
PIGM	2.65786	1.04204	0.39206	2.05914	6.29426
PET117	2.65753	0.425445	0.160091	1.34299	6.29426
TRMT13	2.65729	0.632504	0.238026	1.55025	6.29426
MGAT5	2.65715	0.649802	0.244549	1.56895	6.29426
GATAD1	2.65714	0.571113	0.214936	1.48567	6.29426
CREB5	2.65658	1.3099	0.493079	2.47925	6.29426
KIAA1551	2.65574	0.990551	0.372985	1.98694	6.29426
PHYH	2.65493	0.823164	0.310052	1.76928	6.29426
IPCEF1	2.65488	0.953468	0.359138	1.93652	6.29426
DNAJC10	2.65382	0.684849	0.258062	1.60753	6.29426
SPRYD7	2.6535	1.14565	0.431751	2.21246	6.29426
PBDC1	2.65323	0.707785	0.266763	1.63329	6.29426
AIMP2	2.65314	0.669245	0.252247	1.59024	6.29426
RPL6	2.65286	0.684218	0.257917	1.60683	6.29426
C6orf48	2.65273	0.529098	0.199454	1.44303	6.29426
LACTB	2.65189	0.902358	0.34027	1.86912	6.29426
VPS35	2.65164	0.695032	0.262114	1.61892	6.29426
YEATS2	2.65108	0.312003	0.117689	1.24143	6.29426
E2F5	2.6508	0.862818	0.325493	1.81859	6.29426
PLEKHA2	2.65057	0.881984	0.332753	1.84291	6.29426
MAPKAP1	2.64954	0.366528	0.138336	1.28925	6.29426
NDUFA12	2.6495	0.54825	0.206926	1.46231	6.29426
FST	2.64949	1.18717	0.448076	2.27706	6.29426
ZNF468	2.64916	0.620662	0.234287	1.53758	6.29426
ZNF341	2.64884	0.521801	0.196992	1.43575	6.29426
TMED10	2.64881	0.576105	0.217496	1.49082	6.29426
CPNE8	2.64838	1.31467	0.496407	2.48746	6.29426
TATDN1	2.64836	0.504828	0.190619	1.41895	6.29426
DR1	2.64781	0.400683	0.151326	1.32013	6.29426
PHLPP1	2.64747	1.13469	0.428593	2.19571	6.29426
CDC42SE1	2.64683	0.274596	0.103745	1.20966	6.29426
LRRC8C	2.64489	1.03587	0.391648	2.05034	6.29426
C1orf174	2.64476	0.606953	0.229493	1.52304	6.29426
TOP2B	2.6445	0.581234	0.21979	1.49613	6.29426
GNL3	2.64418	0.560476	0.211966	1.47476	6.29426
NOP14	2.64407	0.706341	0.267141	1.63166	6.29426
RFTN1	2.64401	0.698039	0.264007	1.6223	6.29426
ARNT	2.64387	0.803453	0.303892	1.74527	6.29426
DARS	2.64372	0.553676	0.20943	1.46782	6.29426
EPHX2	2.64287	0.890907	0.337098	1.85434	6.29426
IFNGR1	2.64276	1.30678	0.494477	2.47389	6.29426
ZDHHC3	2.64273	0.526043	0.199053	1.43997	6.29426
ARL1	2.6416	0.735139	0.278293	1.66456	6.29426
SNRPD1	2.641	0.481746	0.182411	1.39643	6.29426
LOC100128670	2.64069	0.923341	0.349659	1.8965	6.29426
ZNF12	2.64022	0.647824	0.245368	1.5668	6.29426
MAP6D1	2.64015	0.765809	0.290063	1.70032	6.29426
ITPRIPL2	2.64012	1.08387	0.410538	2.11971	6.29426
RBM14-RBM4	2.64008	0.552476	0.209265	1.4666	6.29426
EMC4	2.63984	0.349977	0.132575	1.27454	6.29426
LOC102725394	2.63914	0.767478	0.290806	1.70229	6.29426
LRRC16A	2.63894	0.777369	0.294576	1.714	6.29426
DCANP1	2.63892	0.624088	0.236494	1.54124	6.29426
COX15	2.63877	0.381331	0.144511	1.30254	6.29426
CPD	2.6382	1.34902	0.511343	2.54739	6.29426
ZNF319	2.63737	0.977512	0.370639	1.96907	6.29426
PSMD4	2.63703	0.445111	0.168793	1.36142	6.29426
NRBF2	2.63652	0.992048	0.376272	1.98901	6.29426
SERGEF	2.63563	0.591741	0.224516	1.50706	6.29426
XLOC	2.63537	0.783468	0.29729	1.72126	6.29426
TPM4	2.63503	0.970822	0.368429	1.95996	6.29426
HSF5	2.63446	1.166	0.442596	2.24389	6.29426
KIAA1147	2.63427	0.680005	0.258138	1.60215	6.29426
RASA1	2.63276	0.813717	0.309074	1.75773	6.29426
SRR	2.63269	0.854803	0.324688	1.80851	6.29426
SEH1L	2.63244	0.912861	0.346774	1.88278	6.29426
OTUD6B	2.63202	0.965939	0.366996	1.95333	6.29426
RPL23	2.63128	0.792651	0.301242	1.73225	6.29426
XAF1	2.63091	0.957394	0.363902	1.9418	6.29426
NMNAT2	2.63085	0.762623	0.289877	1.69657	6.29426
RING1	2.63022	0.550346	0.209239	1.46444	6.29426
TERF2	2.62974	0.4707	0.178991	1.38578	6.29426
SUMF1	2.62924	0.45979	0.174875	1.37534	6.29426
SDAD1	2.62924	0.627894	0.238812	1.54531	6.29426
DGKQ	2.62894	0.69168	0.263102	1.61516	6.29426
ASB9	2.62848	0.953702	0.362834	1.93684	6.29426
ARHGEF6	2.62846	0.857729	0.326323	1.81218	6.29426
CXCL1	2.62817	0.846691	0.32216	1.79837	6.29426
ZNF407	2.62765	0.776771	0.295614	1.71329	6.29426
LTN1	2.62723	0.505643	0.192463	1.41976	6.29426
LCMT2	2.62719	0.62071	0.236264	1.53763	6.29426
MRPS16	2.62711	0.335502	0.127708	1.26182	6.29426
IFIT2	2.62672	0.930403	0.354208	1.90581	6.29426
TARS2	2.6266	0.670864	0.255412	1.59203	6.29426
TTC19	2.62622	0.646344	0.246112	1.5652	6.29426
ZNF280D	2.62542	0.851226	0.324225	1.80403	6.29426
DFNA5	2.62513	0.487225	0.1856	1.40175	6.29426
TLR7	2.62459	1.29321	0.492728	2.45073	6.29426
BCLAF1	2.62456	0.436405	0.166277	1.35323	6.29426
LOC101928834	2.62435	0.568299	0.216548	1.48277	6.29426
TIMM10B	2.62391	0.470379	0.179267	1.38547	6.29426
GRAMD4	2.6225	0.872907	0.332852	1.83135	6.29426
ATP5G2	2.6218	0.765395	0.291935	1.69984	6.29426
LDOC1L	2.62176	1.09048	0.415937	2.12946	6.29426
LOC101929756	2.62159	0.574262	0.219051	1.48892	6.29426
HEXB	2.62146	0.951672	0.363032	1.93411	6.29426
FPR2	2.62106	1.46025	0.557124	2.75157	6.29426
TLR1	2.62093	1.22367	0.466883	2.3354	6.29426
FASTKD3	2.62088	0.993033	0.378892	1.99036	6.29426
CLN5	2.62066	0.865281	0.330177	1.82169	6.29426
lnc-EGFL6-2	2.6204	0.618972	0.236213	1.53578	6.29426
lnc-BCL6-1	2.61978	1.2658	0.48317	2.4046	6.29426
DTNBP1	2.61953	0.502824	0.191952	1.41698	6.29426
ZSCAN20	2.61899	0.621292	0.237226	1.53825	6.29426
PHF14	2.61808	0.809716	0.309279	1.75287	6.29426
RNF113A	2.61788	0.630888	0.240992	1.54852	6.29426
ITGB1BP1	2.61783	0.715917	0.273477	1.64253	6.29426
ZHX1	2.61616	0.931411	0.356022	1.90714	6.29426
lnc-ZMYM3-1	2.61614	1.00475	0.384058	2.0066	6.29426
TMEM8B	2.61604	0.531333	0.203106	1.44526	6.29426
POLK	2.61485	0.626718	0.239676	1.54405	6.29426
CD84	2.61454	0.848289	0.324451	1.80036	6.29426
ZNF30	2.61446	0.975569	0.373144	1.96642	6.29426
ZNF862	2.61435	0.64978	0.248543	1.56893	6.29426
SASH3	2.61387	0.761067	0.291165	1.69474	6.29426
WDR82	2.61375	0.587499	0.224772	1.50264	6.29426
ZBED5	2.61342	0.593296	0.227019	1.50869	6.29426
APAF1	2.61314	1.18394	0.453072	2.27196	6.29426
TBC1D14	2.61255	1.02864	0.393732	2.04011	6.29426
CD52	2.61241	0.922715	0.353204	1.89568	6.29426
SOCS6	2.61215	0.361876	0.138536	1.2851	6.29426
AIMP1	2.6112	0.56656	0.216973	1.48099	6.29426
PSMD1	2.6106	0.506626	0.194065	1.42072	6.29426
RAB18	2.61048	0.726041	0.278126	1.65409	6.29426
PXYLP1	2.61044	0.354005	0.135611	1.2781	6.29426
DERA	2.61037	0.780724	0.299085	1.71799	6.29426
NANP	2.61013	0.782531	0.299805	1.72015	6.29426
SLC25A5	2.60981	0.720918	0.276234	1.64823	6.29426
RBM12B	2.60975	0.538957	0.206517	1.45292	6.29426
FBXO41	2.60907	0.70224	0.269154	1.62703	6.29426
ARHGEF10L	2.60894	1.05887	0.405862	2.0833	6.29426
GOPC	2.60879	0.647504	0.248201	1.56646	6.29426
CEP250	2.60742	0.573262	0.219858	1.48788	6.29426
PSMD7	2.60698	0.562997	0.215957	1.47734	6.29426
DHX57	2.60692	0.732296	0.280904	1.66128	6.29426
RNF141	2.60672	1.09595	0.420433	2.13754	6.29426
GFM2	2.60604	0.566608	0.217421	1.48104	6.29426
PPIA	2.60527	0.761914	0.292451	1.69574	6.29426
MAGOHB	2.60482	0.568873	0.218392	1.48336	6.29426
KLF8	2.60475	0.618814	0.237571	1.53561	6.29426
THSD1	2.60454	0.344855	0.132405	1.27002	6.29426
ZNF557	2.60453	1.00059	0.384174	2.00082	6.29426
TRIM5	2.60441	0.995879	0.382381	1.9943	6.29426
SUMO3	2.60433	0.533256	0.204757	1.44719	6.29426
TPRXL	2.60402	0.888432	0.341177	1.85116	6.29426
STK4	2.60366	0.502367	0.192947	1.41654	6.29426
RBM47	2.60304	1.23617	0.474895	2.35573	6.29426
HLA-DRA	2.60294	1.10333	0.423877	2.1485	6.29426
OXLD1	2.60288	0.482236	0.18527	1.39691	6.29426
SH3GLB1	2.6023	0.811138	0.311701	1.75459	6.29426
RBM4B	2.60207	0.688575	0.264626	1.61169	6.29426
PLEKHG2	2.60206	0.558035	0.214459	1.47226	6.29426
HIST3H3	2.60203	0.486856	0.187106	1.40139	6.29426
ZNF417	2.60116	1.14914	0.44178	2.21781	6.29426
lnc-LRRC56-1	2.60057	0.673674	0.259049	1.59513	6.29426
E2F6	2.59993	0.468502	0.180198	1.38367	6.29426
HNRNPA3	2.59976	0.538348	0.207076	1.45231	6.29426
PLEKHG1	2.59944	0.982609	0.378008	1.97604	6.29426
TRIM32	2.59875	1.34763	0.518569	2.54494	6.29426
XLOC	2.5984	0.844207	0.324895	1.79528	6.29426
ZMYND12	2.59767	1.05681	0.406831	2.08033	6.29426
TPCN1	2.59694	0.717777	0.276394	1.64465	6.29426
TRMT10C	2.59672	0.58335	0.224649	1.49832	6.29426
ZBTB11-AS1	2.59645	1.14858	0.442367	2.21696	6.29426
UBE2E2	2.59613	0.954108	0.367511	1.93738	6.29426
LGALSL	2.5955	1.2657	0.487652	2.40444	6.29426
AGPAT5	2.59527	0.712112	0.274389	1.6382	6.29426
SUSD6	2.59489	0.905421	0.348924	1.87309	6.29426
KCNRG	2.59431	1.11461	0.429635	2.16536	6.29426
COPS8	2.59422	0.825493	0.318205	1.77214	6.29426
HCCS	2.59415	0.517325	0.19942	1.4313	6.29426
TTN	2.59393	0.422298	0.162802	1.34006	6.29426
MLLT1	2.59356	0.878231	0.33862	1.83812	6.29426
FAM179B	2.59264	0.764158	0.294742	1.69838	6.29426
FUOM	2.59225	0.728972	0.281212	1.65746	6.29426
INIP	2.59221	0.705575	0.272191	1.6308	6.29426
TNFSF9	2.59209	0.923668	0.356341	1.89693	6.29426
TRAPPC12	2.59207	0.622306	0.240081	1.53933	6.29426
NBEA	2.59169	0.60222	0.232366	1.51805	6.29426
lnc-TOMM20-2	2.59138	0.701692	0.270779	1.62641	6.29426
HSCB	2.59005	0.494579	0.190953	1.40891	6.29426
lnc-DNAJC7-1	2.59002	0.752535	0.290551	1.68475	6.29426
lnc-SLC46A2-1	2.58928	0.848038	0.327518	1.80005	6.29426
LMO2	2.58919	0.685821	0.264879	1.60862	6.29426
RARS	2.58919	0.652471	0.251998	1.57186	6.29426
STIM2	2.58862	0.412306	0.159276	1.33081	6.29426
RRN3	2.58823	0.768672	0.296987	1.7037	6.29426
RRS1	2.58791	0.84734	0.327423	1.79918	6.29426
CCNY	2.58773	0.750205	0.289909	1.68203	6.29426
ZSCAN9	2.58749	1.13649	0.439226	2.19846	6.29426
ZNF641	2.58686	0.850533	0.328789	1.80317	6.29426
HLA-E	2.5863	0.725563	0.280541	1.65355	6.29426
MX1	2.58601	0.873195	0.337662	1.83172	6.29426
POMP	2.58578	0.739375	0.285939	1.66945	6.29426
TINF2	2.58574	0.79155	0.306121	1.73093	6.29426
YWHAB	2.5855	0.919234	0.355535	1.89111	6.29426
DLGAP4	2.58528	0.621208	0.240287	1.53816	6.29426
ZC3H7A	2.58477	0.723212	0.279797	1.65085	6.29426
ARPC3	2.58454	1.05348	0.407609	2.07553	6.29426
CP	2.5837	0.37099	0.143589	1.29324	6.29426
PRL	2.58357	1.18845	0.460003	2.27908	6.29426
DCP2	2.58317	0.569358	0.22041	1.48386	6.29426
NBPF3	2.58316	0.576587	0.22321	1.49132	6.29426
CAP1	2.58271	0.868022	0.33609	1.82516	6.29426
ZNF573	2.58255	0.835087	0.323357	1.78396	6.29426
SRSF6	2.58137	0.522515	0.202417	1.43646	6.29426
ANKIB1	2.58127	1.25181	0.484958	2.3814	6.29426
CCR1	2.58123	1.4964	0.579724	2.82138	6.29426
LZIC	2.58109	0.422959	0.163868	1.34067	6.29426
GOSR1	2.58065	0.533506	0.206733	1.44744	6.29426
KNOP1	2.58017	0.764348	0.29624	1.6986	6.29426
JMJD4	2.57994	0.464029	0.17986	1.37939	6.29426
SUSD1	2.57975	0.866483	0.335878	1.82321	6.29426
BCL9	2.57969	1.11967	0.434034	2.17298	6.29426
PMS2	2.57947	0.353656	0.137104	1.27779	6.29426
NAPSB	2.57867	0.744879	0.288862	1.67583	6.29426
SMG8	2.57857	0.785088	0.304467	1.7232	6.29426
ALKBH3	2.57854	0.74433	0.288663	1.6752	6.29426
UBE2R2	2.57771	0.556878	0.216036	1.47108	6.29426
XLOC	2.57761	1.46507	0.568382	2.76076	6.29426
ZNF18	2.57755	0.411345	0.159588	1.32992	6.29426
KCNA3	2.57702	1.00312	0.389256	2.00433	6.29426
MEF2C	2.57563	0.837654	0.325223	1.78714	6.29426
C20orf195	2.57463	1.34652	0.522993	2.54297	6.29426
ZNF311	2.57456	0.259791	0.100907	1.19731	6.29426
TRAPPC1	2.57422	0.646381	0.251098	1.56524	6.29426
CLNS1A	2.57418	0.648043	0.251748	1.56704	6.29426
DSCR3	2.57371	0.633263	0.24605	1.55107	6.29426
STS	2.57308	1.00933	0.392267	2.01298	6.29426
SLC12A6	2.57292	0.80803	0.314052	1.75082	6.29426
LIMS1	2.57261	0.862259	0.335169	1.81788	6.29426
ZNF135	2.57258	0.483247	0.187845	1.39789	6.29426
SSH1	2.57244	0.915256	0.355793	1.8859	6.29426
NGDN	2.5715	0.523024	0.203393	1.43696	6.29426
SMC3	2.57137	0.629474	0.244801	1.547	6.29426
RAP1B	2.57134	0.989881	0.384967	1.98602	6.29426
TSN	2.57095	0.286184	0.111314	1.21941	6.29426
STYXL1	2.57061	0.490567	0.190837	1.405	6.29426
OXR1	2.57034	0.40235	0.156536	1.32166	6.29426
CASP1	2.56968	1.21345	0.47222	2.31892	6.29426
CYP4V2	2.56958	1.03511	0.402831	2.04927	6.29426
RIC1	2.56898	0.951616	0.370426	1.93404	6.29426
CD53	2.56853	0.964324	0.375438	1.95115	6.29426
FBXL5	2.56835	1.28961	0.502115	2.44462	6.29426
XPO1	2.56814	0.721715	0.281027	1.64914	6.29426
ALG11	2.5681	0.317457	0.123615	1.24613	6.29426
PREX1	2.56784	1.18787	0.462593	2.27816	6.29426
PDP1	2.56667	0.969901	0.377883	1.95871	6.29426
LCOR	2.5666	0.952215	0.371002	1.93484	6.29426
MYO5C	2.56643	0.639364	0.249126	1.55764	6.29426
OBFC1	2.56588	0.872356	0.339983	1.83065	6.29426
PEX12	2.56587	1.24722	0.486079	2.37383	6.29426
LINGO3	2.56546	0.908931	0.354296	1.87765	6.29426
ZNF48	2.56495	0.527693	0.205732	1.44162	6.29426
NRG1	2.56385	1.33001	0.518754	2.51404	6.29426
C2orf68	2.56338	0.60823	0.237277	1.52439	6.29426
ODF3B	2.56325	0.550915	0.214928	1.46501	6.29426
DCUN1D4	2.56293	0.524128	0.204504	1.43806	6.29426
KCTD12	2.56279	1.1099	0.433084	2.15831	6.29426
SUMO2	2.56268	0.672736	0.262512	1.59409	6.29426
VWA9	2.5622	0.97745	0.381489	1.96898	6.29426
BCL3	2.56178	1.191	0.464911	2.28311	6.29426
PUM1	2.56177	0.559035	0.218223	1.47328	6.29426
lnc-TFB1M-1	2.56159	0.480525	0.187589	1.39525	6.29426
ZNF550	2.56149	0.633117	0.247167	1.55091	6.29426
EEA1	2.561	0.973445	0.380103	1.96352	6.29426
DDX5	2.56059	0.848899	0.331524	1.80113	6.29426
MRPL15	2.56046	0.52743	0.205991	1.44136	6.29426
TMEM123	2.55964	0.797867	0.311711	1.73853	6.29426
MUT	2.55961	0.409174	0.159858	1.32792	6.29426
SCN7A	2.55961	0.196427	0.0767412	1.14586	6.29426
RAB3GAP2	2.55852	0.887596	0.346917	1.85009	6.29426
C19orf54	2.55825	0.412185	0.16112	1.3307	6.29426
THAP1	2.55789	0.694945	0.271687	1.61882	6.29426
KLHL6	2.55697	0.793958	0.310507	1.73383	6.29426
GPR183	2.55623	0.700773	0.274143	1.62538	6.29426
ULK2	2.55617	0.481505	0.18837	1.3962	6.29426
CLDN23	2.55603	0.704873	0.275768	1.63	6.29426
TMEM50B	2.55602	0.378552	0.148102	1.30004	6.29426
EIF3E	2.55588	0.865051	0.338456	1.8214	6.29426
lnc-CACNB3-1	2.55537	0.580743	0.227264	1.49562	6.29426
ZNF124	2.55527	0.332704	0.130203	1.25937	6.29426
EIF4A1	2.55431	0.743697	0.291153	1.67446	6.29426
GXYLT1	2.55415	0.919174	0.359875	1.89103	6.29426
POLA1	2.55386	0.35086	0.137384	1.27532	6.29426
RAB8A	2.55382	0.715588	0.280203	1.64215	6.29426
VPS41	2.55378	0.682693	0.267327	1.60513	6.29426
CHMP2A	2.55369	0.551327	0.215894	1.46543	6.29426
TMEM218	2.55311	0.757071	0.296529	1.69006	6.29426
SETDB1	2.55245	0.330259	0.129389	1.25724	6.29426
STAMBPL1	2.552	0.805821	0.31576	1.74814	6.29426
CYB561D1	2.552	0.706844	0.276977	1.63223	6.29426
ACSL1	2.55045	1.71361	0.671887	3.27981	6.29426
C14orf93	2.55017	0.410271	0.16088	1.32894	6.29426
TRMT6	2.55001	0.816825	0.320322	1.76152	6.29426
SAMD9L	2.54984	0.638894	0.250563	1.55713	6.29426
GOLT1B	2.54946	0.960425	0.376717	1.94588	6.29426
NEK3	2.54917	1.23551	0.484671	2.35465	6.29426
DDRGK1	2.54845	0.285526	0.112039	1.21885	6.29426
RNF219	2.54839	0.561656	0.220397	1.47596	6.29426
MRPL16	2.54825	0.528317	0.207325	1.44225	6.29426
SLC35B3	2.54823	0.621105	0.243739	1.53805	6.29426
SRSF3	2.54817	0.60894	0.238971	1.52514	6.29426
NME2	2.54815	0.779927	0.306076	1.71704	6.29426
GALNT2	2.54659	1.19692	0.47001	2.2925	6.29426
HEATR1	2.54617	0.554274	0.217689	1.46843	6.29426
EXT2	2.54599	0.666826	0.261912	1.58758	6.29426
OLFM1	2.54573	0.584	0.229404	1.499	6.29426
EIF3D	2.54558	0.599492	0.235503	1.51518	6.29426
MEF2A	2.5452	1.07123	0.420882	2.10122	6.29426
ACSL3	2.54472	1.06015	0.416607	2.08515	6.29426
LOC102724883	2.54448	0.33972	0.133512	1.26551	6.29426
EIF4EBP2	2.54445	0.350167	0.13762	1.27471	6.29426
SNX1	2.54414	0.676034	0.265722	1.59774	6.29426
ACTR2	2.54413	0.991223	0.389611	1.98787	6.29426
PRDX3	2.544	1.04645	0.411338	2.06544	6.29426
MYCBP2	2.54382	0.703941	0.276727	1.62895	6.29426
KPNB1	2.5437	0.711959	0.279892	1.63803	6.29426
PUS1	2.54294	0.653498	0.256985	1.57298	6.29426
U2SURP	2.54264	1.09199	0.429471	2.13168	6.29426
RCSD1	2.54234	0.846929	0.33313	1.79867	6.29426
SFT2D3	2.54186	1.16728	0.459222	2.24588	6.29426
NOP16	2.54149	0.579601	0.228055	1.49444	6.29426
AKAP11	2.54143	0.648482	0.255164	1.56752	6.29426
lnc-C1QTNF8-4	2.54106	0.898896	0.353748	1.86464	6.29426
GTPBP8	2.54084	0.171019	0.0673082	1.12585	6.29426
PAPD7	2.54042	0.658228	0.259102	1.57814	6.29426
ZBTB24	2.54039	0.59681	0.234929	1.51237	6.29426
PAGR1	2.54016	0.842168	0.331542	1.79274	6.29426
RABIF	2.53985	1.13933	0.448581	2.20278	6.29426
CTBP1	2.53969	0.572676	0.225491	1.48728	6.29426
OSBPL11	2.53891	0.847358	0.333749	1.7992	6.29426
LRWD1	2.53886	0.447751	0.176359	1.36391	6.29426
MROH1	2.53839	0.357618	0.140884	1.28131	6.29426
PRKAR2A-AS1	2.53775	0.508299	0.200295	1.42237	6.29426
PSMB2	2.53732	0.562109	0.221537	1.47643	6.29426
SYNJ2BP-COX16	2.53661	0.683546	0.269472	1.60608	6.29426
TNFRSF10D	2.53587	1.11401	0.4393	2.16446	6.29426
CCDC120	2.53567	0.768727	0.303165	1.70377	6.29426
ARRB2	2.53511	0.711447	0.280638	1.63745	6.29426
AK9	2.53445	0.395935	0.156221	1.3158	6.29426
SELM	2.53428	0.937163	0.369795	1.91476	6.29426
TIAM1	2.53424	0.883186	0.348501	1.84444	6.29426
SYPL1	2.53421	0.332707	0.131286	1.25937	6.29426
PTPN1	2.53374	0.905522	0.357385	1.87322	6.29426
IPO8	2.53364	0.794847	0.313717	1.73489	6.29426
RASAL3	2.53261	0.682219	0.269374	1.60461	6.29426
SNAP23	2.532	0.663998	0.262242	1.58447	6.29426
SLC23A2	2.53191	1.14866	0.453675	2.21709	6.29426
CHAMP1	2.53123	0.900245	0.355655	1.86638	6.29426
CRYL1	2.53122	0.601623	0.237682	1.51742	6.29426
ZNF570	2.53108	0.829596	0.327763	1.77719	6.29426
POP5	2.53103	0.496274	0.196076	1.41057	6.29426
LINC01011	2.53085	0.663934	0.262337	1.5844	6.29426
EFNA4	2.53001	0.565281	0.22343	1.47968	6.29426
GUCY1B3	2.52996	1.02651	0.405742	2.03709	6.29426
CLEC2L	2.52961	1.34773	0.53278	2.54511	6.29426
ZNF155	2.52939	1.1492	0.454338	2.21791	6.29426
PEA15	2.52863	0.744334	0.294362	1.6752	6.29426
PDHB	2.52829	0.72056	0.284999	1.64782	6.29426
SOAT1	2.52763	1.06381	0.420873	2.09045	6.29426
PPP1R8	2.52751	0.495363	0.195988	1.40968	6.29426
CBR4	2.52738	0.765778	0.302993	1.70029	6.29426
HSD17B7	2.52675	0.296956	0.117525	1.22855	6.29426
SSFA2	2.52577	0.98462	0.38983	1.97879	6.29426
PRDM2	2.52573	0.365171	0.14458	1.28803	6.29426
TMEM251	2.52494	0.488381	0.193423	1.40287	6.29426
ZNF92	2.52444	0.651774	0.258186	1.5711	6.29426
FZD1	2.52427	1.46902	0.58196	2.76834	6.29426
FRMD4B	2.52351	1.1164	0.442397	2.16805	6.29426
COG5	2.52335	0.504518	0.19994	1.41865	6.29426
SEC23A	2.52321	0.890282	0.352838	1.85354	6.29426
BRD1	2.52306	0.605265	0.239893	1.52126	6.29426
ERC2-IT1	2.52289	0.441207	0.174882	1.35774	6.29426
SACM1L	2.52239	0.69826	0.276824	1.62255	6.29426
MTA1	2.52203	0.631191	0.250271	1.54884	6.29426
ATP5O	2.52182	0.750965	0.297786	1.68292	6.29426
JAK2	2.52102	0.750711	0.297781	1.68262	6.29426
SIDT1	2.52092	0.773413	0.306798	1.70931	6.29426
VPS72	2.52043	0.532868	0.211419	1.4468	6.29426
FFAR2	2.52027	0.684797	0.271716	1.60748	6.29426
CYFIP1	2.52026	0.945852	0.3753	1.92633	6.29426
BRCC3	2.51947	0.734295	0.291448	1.66358	6.29426
CWC22	2.51914	0.700785	0.278184	1.62539	6.29426
LSM6	2.51823	0.929568	0.369135	1.90471	6.29426
TM2D2	2.5171	0.834283	0.331446	1.78297	6.29426
LOC646652	2.51704	1.45467	0.577928	2.74094	6.29426
CHSY1	2.51641	1.26197	0.501494	2.39822	6.29426
TLR6	2.51595	1.03005	0.40941	2.0421	6.29426
MAGEF1	2.51547	0.512549	0.203759	1.42657	6.29426
MEIS1	2.51519	0.650976	0.258818	1.57023	6.29426
MRFAP1	2.5151	0.663083	0.263641	1.58346	6.29426
GGNBP2	2.51473	0.756937	0.301001	1.6899	6.29426
HMGN3	2.5146	0.636395	0.25308	1.55444	6.29426
GSTT2B	2.51426	0.922847	0.367045	1.89585	6.29426
EIF4H	2.51393	0.797636	0.317287	1.73825	6.29426
RASAL2-AS1	2.51379	0.2601	0.103469	1.19756	6.29426
ZNF134	2.51355	0.853342	0.339496	1.80668	6.29426
GTF2F2	2.51349	0.688589	0.273957	1.61171	6.29426
VHL	2.51346	0.595261	0.236829	1.51075	6.29426
ANXA2P1	2.51334	1.00544	0.400043	2.00756	6.29426
SSR3	2.51303	0.992243	0.394839	1.98928	6.29426
ERGIC2	2.5129	0.848839	0.337793	1.80105	6.29426
BRAT1	2.51275	0.719484	0.286334	1.64659	6.29426
LOC100507054	2.51154	0.556635	0.221631	1.47083	6.29426
MTERF1	2.5112	0.972658	0.387329	1.96245	6.29426
PCCA	2.51098	0.788608	0.314063	1.72741	6.29426
XLOC	2.51031	0.575118	0.229102	1.4898	6.29426
TAMM41	2.51001	0.576387	0.229635	1.49111	6.29426
HBEGF	2.50942	0.790477	0.315004	1.72965	6.29426
CHST14	2.50874	0.81785	0.326	1.76278	6.29426
LOC101929231	2.50833	0.245668	0.097941	1.18564	6.29426
PSMA3	2.50829	0.773498	0.308377	1.70941	6.29426
LONRF1	2.50816	1.48531	0.592191	2.79978	6.29426
FAM60A	2.50723	0.46274	0.184563	1.37816	6.29426
TPCN2	2.50648	0.694595	0.27712	1.61843	6.29426
METTL2B	2.50644	0.636148	0.253806	1.55417	6.29426
ACOX3	2.5056	0.728028	0.290561	1.65637	6.29426
A2M	2.50557	1.25396	0.500468	2.38495	6.29426
ST20-AS1	2.50555	1.2926	0.515894	2.44968	6.29426
NPHP4	2.50539	0.530129	0.211595	1.44406	6.29426
TSPAN6	2.50529	1.20618	0.481455	2.30726	6.29426
SLC25A22	2.50507	1.01846	0.406557	2.02575	6.29426
HSPA4L	2.50499	0.775281	0.309494	1.71152	6.29426
PTPN2	2.5048	0.774298	0.309126	1.71036	6.29426
GOLPH3	2.50405	0.735311	0.293649	1.66476	6.29426
PDCD6	2.50359	0.292167	0.116699	1.22448	6.29426
ACLY	2.5034	0.390873	0.156137	1.31119	6.29426
TWF1	2.50321	0.717295	0.28655	1.6441	6.29426
ATRN	2.50314	0.709043	0.283261	1.63472	6.29426
SNRNP35	2.50243	0.456096	0.182261	1.37182	6.29426
TRAF3IP1	2.50227	0.851421	0.34026	1.80428	6.29426
LOC148709	2.50213	0.594648	0.237657	1.5101	6.29426
TSR1	2.50178	0.511331	0.204387	1.42536	6.29426
CXCR2	2.50145	1.22845	0.491094	2.34315	6.29426
HCG11	2.50099	0.663832	0.265428	1.58428	6.29426
RHOBTB3	2.5009	0.872887	0.349029	1.83132	6.29426
ATAD2B	2.50087	0.589743	0.235815	1.50498	6.29426
RABEP2	2.50063	0.620499	0.248137	1.53741	6.29426
ZNF880	2.4994	0.607397	0.243017	1.52351	6.29426
PARL	2.49938	0.685041	0.274084	1.60775	6.29426
MIS12	2.49934	0.437496	0.175044	1.35425	6.29426
NR4A3	2.49897	0.633746	0.253603	1.55159	6.29426
CD9	2.49844	0.958009	0.383442	1.94263	6.29426
ZNF345	2.49828	0.502511	0.201143	1.41668	6.29426
MTF1	2.49717	0.790007	0.316361	1.72908	6.29426
ZNF629	2.49713	0.916883	0.367174	1.88803	6.29426
BZW1	2.49688	0.567787	0.227399	1.48225	6.29426
ZNF816	2.49627	0.819802	0.328411	1.76516	6.29426
CTSH	2.49559	1.24267	0.497949	2.36637	6.29426
PRMT3	2.49545	0.380879	0.152629	1.30213	6.29426
ANXA4	2.49535	0.907541	0.363693	1.87585	6.29426
RPS9	2.49518	0.703009	0.281746	1.6279	6.29426
VIPR1	2.49462	1.17043	0.469179	2.25078	6.29426
IL10RA	2.49428	0.918493	0.368239	1.89014	6.29426
ARPIN	2.49428	1.11692	0.447794	2.16884	6.29426
DLD	2.49421	1.12814	0.452302	2.18576	6.29426
XLOC	2.49275	0.558386	0.224004	1.47262	6.29426
ICE1	2.4927	0.941351	0.377643	1.92033	6.29426
FAM129A	2.49227	1.28517	0.51566	2.4371	6.29426
lnc-GPR123-1	2.49202	1.65857	0.665553	3.15704	6.29426
SUMO1P3	2.49195	0.50059	0.200883	1.41479	6.29426
UCHL5	2.49169	0.31467	0.126288	1.24373	6.29426
SRSF9	2.49108	0.631009	0.253308	1.54865	6.29426
C9orf92	2.49091	0.816539	0.327808	1.76118	6.29426
IKBKB	2.48984	0.485471	0.194981	1.40004	6.29426
CHRNB1	2.48962	0.864079	0.347072	1.82018	6.29426
RAB8B	2.48899	0.810126	0.325484	1.75336	6.29426
SNORD114-13	2.48879	0.832476	0.334491	1.78074	6.29426
INSR	2.48865	0.762968	0.306579	1.69698	6.29426
FAM178A	2.48853	0.583861	0.23462	1.49885	6.29426
PPIAL4B	2.48846	0.745452	0.299564	1.6765	6.29426
FAM58A	2.48829	0.397146	0.159606	1.3169	6.29426
MS4A1	2.48449	0.77818	0.313216	1.71497	6.29426
PGBD4	2.48436	0.792778	0.319107	1.73241	6.29426
C6orf120	2.48389	0.33998	0.136874	1.26574	6.29426
TRAF3	2.48346	0.831771	0.334924	1.77987	6.29426
ARL5B	2.48183	0.86545	0.348714	1.82191	6.29426
SLA	2.48081	1.22236	0.492725	2.33328	6.29426
C21orf33	2.48059	0.453779	0.182932	1.36962	6.29426
PAG1	2.47924	0.819133	0.330396	1.76435	6.29426
CERK	2.47878	0.643238	0.259498	1.56183	6.29426
ZNF613	2.47874	0.913541	0.368551	1.88366	6.29426
C16orf62	2.47847	0.944761	0.381188	1.92487	6.29426
FYCO1	2.47844	0.938687	0.37874	1.91678	6.29426
NMI	2.47844	0.950965	0.383695	1.93316	6.29426
HCAR3	2.47815	1.38295	0.558058	2.60801	6.29426
WDR43	2.47779	0.468028	0.188889	1.38322	6.29426
PTPRJ	2.47742	0.469143	0.189368	1.38429	6.29426
RAB1A	2.47726	0.886792	0.357973	1.84906	6.29426
RAB10	2.47713	0.639499	0.258161	1.55779	6.29426
CENPH	2.47708	0.670732	0.270775	1.59188	6.29426
C1orf56	2.47597	0.676054	0.273046	1.59776	6.29426
ATAD1	2.47595	0.703149	0.283992	1.62805	6.29426
GNAI2	2.47577	1.14964	0.464355	2.21858	6.29426
GAS7	2.47545	1.26134	0.509541	2.39719	6.29426
XLOC	2.47523	0.721719	0.291577	1.64915	6.29426
ZNF41	2.47521	0.871394	0.352048	1.82943	6.29426
DTWD1	2.47486	0.38747	0.156563	1.3081	6.29426
SORL1	2.47466	1.34882	0.545056	2.54705	6.29426
PRDM1	2.47461	1.20637	0.487498	2.30756	6.29426
SUV420H1	2.47445	0.34964	0.1413	1.27424	6.29426
ZNF106	2.4733	0.8197	0.33142	1.76504	6.29426
CCSER2	2.47322	0.452857	0.183104	1.36875	6.29426
[truncated: 32,758 more rows]
